# Supplementary material for: Integrative analysis of genomic and epigenomic regulation reveals miRNA mediated tumor heterogeneity and immune evasion in lower grade glioma
Source: Commun Biol. 2024 Jul 6;7:824. doi: 10.1038/s42003-024-06488-9 (PMC11227553; doi:10.1038/s42003-024-06488-9)
Supplement: Supplementary file 4 — Supplementary Data 1-9 [file 42003_2024_6488_MOESM4_ESM.xlsx]

## Sheet: Supplementary Data 1
Supplementary Data 1: Genome coordinate of miRNA transcription start site collected from FANTOM5 (hg38 based).
miRNA Name	miRBase Acc	Chromosome	Start	End	Width	Strand	TSS
hsa-let-7a-2-3p	MIMAT0010195	chr11	122146523	122146544	22	-	122141523
hsa-let-7b-3p	MIMAT0004482	chr22	46113745	46113766	22	+	46108745
hsa-let-7b-5p	MIMAT0000063	chr22	46113691	46113712	22	+	46108691
hsa-let-7c-3p	MIMAT0026472	chr21	16539883	16539904	22	+	16534883
hsa-let-7c-5p	MIMAT0000064	chr21	16539838	16539859	22	+	16534838
hsa-let-7d-3p	MIMAT0004484	chr9	94178895	94178916	22	+	94173895
hsa-let-7d-5p	MIMAT0000065	chr9	94178841	94178862	22	+	94173841
hsa-let-7e-3p	MIMAT0004485	chr19	51692838	51692859	22	+	51687838
hsa-let-7e-5p	MIMAT0000066	chr19	51692793	51692814	22	+	51687793
hsa-let-7f-1-3p	MIMAT0004486	chr9	94176409	94176430	22	+	94171409
hsa-let-7f-2-3p	MIMAT0004487	chrX	53557196	53557217	22	-	53552196
hsa-let-7f-5p	MIMAT0000067	chr9	94176353	94176374	22	+	94171353
hsa-let-7g-3p	MIMAT0004584	chr3	52268280	52268300	21	-	52263280
hsa-let-7g-5p	MIMAT0000414	chr3	52268336	52268357	22	-	52263336
hsa-let-7i-3p	MIMAT0004585	chr12	62603747	62603768	22	+	62598747
hsa-let-7i-5p	MIMAT0000415	chr12	62603691	62603712	22	+	62598691
hsa-miR-1-5p	MIMAT0031892	chr20	62554312	62554333	22	+	62549312
hsa-miR-100-3p	MIMAT0004512	chr11	122152240	122152261	22	-	122147240
hsa-miR-100-5p	MIMAT0000098	chr11	122152275	122152296	22	-	122147275
hsa-miR-101-3p	MIMAT0000099	chr1	65058442	65058462	21	-	65053442
hsa-miR-101-5p	MIMAT0004513	chr1	65058477	65058498	22	-	65053477
hsa-miR-103a-2-5p	MIMAT0009196	chr20	3917504	3917526	23	+	3912504
hsa-miR-105-3p	MIMAT0004516	chrX	152392228	152392249	22	-	152387228
hsa-miR-105-5p	MIMAT0000102	chrX	152392265	152392287	23	-	152387265
hsa-miR-106a-3p	MIMAT0004517	chrX	134170208	134170229	22	-	134165208
hsa-miR-106a-5p	MIMAT0000103	chrX	134170244	134170266	23	-	134165244
hsa-miR-106b-3p	MIMAT0004672	chr7	100094002	100094023	22	-	100089002
hsa-miR-106b-5p	MIMAT0000680	chr7	100094043	100094063	21	-	100089043
hsa-miR-107	MIMAT0000104	chr10	89592756	89592778	23	-	89587756
hsa-miR-10a-3p	MIMAT0004555	chr17	48579864	48579885	22	-	48574864
hsa-miR-10a-5p	MIMAT0000253	chr17	48579904	48579926	23	-	48574904
hsa-miR-10b-3p	MIMAT0004556	chr2	176150368	176150389	22	+	176145368
hsa-miR-10b-5p	MIMAT0000254	chr2	176150329	176150351	23	+	176145329
hsa-miR-1178-3p	MIMAT0005823	chr12	119713649	119713669	21	-	119708649
hsa-miR-1178-5p	MIMAT0022940	chr12	119713678	119713695	18	-	119708678
hsa-miR-1179	MIMAT0005824	chr15	88608121	88608141	21	+	88603121
hsa-miR-1180-3p	MIMAT0005825	chr17	19344513	19344534	22	-	19339513
hsa-miR-1180-5p	MIMAT0026735	chr17	19344548	19344568	21	-	19339548
hsa-miR-1181	MIMAT0005826	chr19	10403505	10403525	21	-	10398505
hsa-miR-1182	MIMAT0005827	chr1	231019841	231019863	23	-	231014841
hsa-miR-1183	MIMAT0005828	chr7	21471105	21471131	27	+	21466105
hsa-miR-1184	MIMAT0005829	chrX	154887376	154887398	23	-	154882376
hsa-miR-1185-1-3p	MIMAT0022838	chr14	101043029	101043050	22	+	101038029
hsa-miR-1185-2-3p	MIMAT0022713	chr14	101044250	101044271	22	+	101039250
hsa-miR-1185-5p	MIMAT0005798	chr14	101042991	101043011	21	+	101037991
hsa-miR-1193	MIMAT0015049	chr14	101030061	101030083	23	+	101025061
hsa-miR-1197	MIMAT0005955	chr14	101025620	101025640	21	+	101020620
hsa-miR-1199-3p	MIMAT0031120	chr19	14073425	14073445	21	+	14068425
hsa-miR-1199-5p	MIMAT0031119	chr19	14073381	14073400	20	+	14068381
hsa-miR-1200	MIMAT0005863	chr7	36919403	36919424	22	-	36914403
hsa-miR-1203	MIMAT0005866	chr17	48156486	48156506	21	-	48151486
hsa-miR-1204	MIMAT0005868	chr8	127795965	127795985	21	+	127790965
hsa-miR-1205	MIMAT0005869	chr8	127960640	127960659	20	+	127955640
hsa-miR-1206	MIMAT0005870	chr8	128008901	128008921	21	+	128003901
hsa-miR-1207-3p	MIMAT0005872	chr8	128049203	128049220	18	+	128044203
hsa-miR-1207-5p	MIMAT0005871	chr8	128049159	128049179	21	+	128044159
hsa-miR-122-3p	MIMAT0004590	chr18	58451124	58451145	22	+	58446124
hsa-miR-122-5p	MIMAT0000421	chr18	58451088	58451109	22	+	58446088
hsa-miR-1224-3p	MIMAT0005459	chr3	184241469	184241489	21	+	184236469
hsa-miR-1224-5p	MIMAT0005458	chr3	184241405	184241423	19	+	184236405
hsa-miR-1225-3p	MIMAT0005573	chr16	2090195	2090216	22	-	2085195
hsa-miR-1225-5p	MIMAT0005572	chr16	2090263	2090284	22	-	2085263
hsa-miR-1226-3p	MIMAT0005577	chr3	47849608	47849629	22	+	47844608
hsa-miR-1226-5p	MIMAT0005576	chr3	47849555	47849580	26	+	47844555
hsa-miR-1227-3p	MIMAT0005580	chr19	2234062	2234081	20	-	2229062
hsa-miR-1227-5p	MIMAT0022941	chr19	2234133	2234149	17	-	2229133
hsa-miR-1228-3p	MIMAT0005583	chr12	57194555	57194574	20	+	57189555
hsa-miR-1228-5p	MIMAT0005582	chr12	57194504	57194524	21	+	57189504
hsa-miR-1229-3p	MIMAT0005584	chr5	179798278	179798300	23	-	179793278
hsa-miR-1229-5p	MIMAT0022942	chr5	179798323	179798346	24	-	179793323
hsa-miR-1231	MIMAT0005586	chr1	201808615	201808634	20	+	201803615
hsa-miR-1233-3p	MIMAT0005588	chr15	34382069	34382088	20	-	34377069
hsa-miR-1233-5p	MIMAT0022943	chr15	34382126	34382147	22	-	34377126
hsa-miR-1236-3p	MIMAT0005591	chr6	31956839	31956860	22	-	31951839
hsa-miR-1236-5p	MIMAT0022945	chr6	31956918	31956939	22	-	31951918
hsa-miR-1237-3p	MIMAT0005592	chr11	64368683	64368703	21	+	64363683
hsa-miR-1237-5p	MIMAT0022946	chr11	64368651	64368671	21	+	64363651
hsa-miR-1238-3p	MIMAT0005593	chr19	10552183	10552202	20	+	10547183
hsa-miR-1238-5p	MIMAT0022947	chr19	10552122	10552144	23	+	10547122
hsa-miR-1243	MIMAT0005894	chr4	113106867	113106888	22	+	113101867
hsa-miR-1245a	MIMAT0005897	chr2	188978136	188978156	21	+	188973136
hsa-miR-1247-3p	MIMAT0022721	chr14	101560326	101560349	24	-	101555326
hsa-miR-1247-5p	MIMAT0005899	chr14	101560362	101560383	22	-	101555362
hsa-miR-1248	MIMAT0005900	chr3	186786675	186786701	27	+	186781675
hsa-miR-1249-3p	MIMAT0005901	chr22	45200958	45200979	22	-	45195958
hsa-miR-1249-5p	MIMAT0032029	chr22	45200993	45201016	24	-	45195993
hsa-miR-1250-3p	MIMAT0026740	chr17	81133228	81133246	19	-	81128228
hsa-miR-1250-5p	MIMAT0005902	chr17	81133265	81133285	21	-	81128265
hsa-miR-1251-3p	MIMAT0026741	chr12	97491951	97491971	21	+	97486951
hsa-miR-1251-5p	MIMAT0005903	chr12	97491913	97491933	21	+	97486913
hsa-miR-1252-3p	MIMAT0026744	chr12	79419296	79419317	22	+	79414296
hsa-miR-1252-5p	MIMAT0005944	chr12	79419261	79419282	22	+	79414261
hsa-miR-1253	MIMAT0005904	chr17	2748139	2748159	21	-	2743139
hsa-miR-1254	MIMAT0005905	chr10	23393408	23393431	24	+	23388408
hsa-miR-1255a	MIMAT0005906	chr4	101330365	101330387	23	-	101325365
hsa-miR-1255b-2-3p	MIMAT0022725	chr1	167998699	167998720	22	+	167993699
hsa-miR-1255b-5p	MIMAT0005945	chr1	167998665	167998686	22	+	167993665
hsa-miR-1256	MIMAT0005907	chr1	20988377	20988398	22	-	20983377
hsa-miR-1257	MIMAT0005908	chr20	61953621	61953641	21	-	61948621
hsa-miR-1258	MIMAT0005909	chr2	179860845	179860865	21	-	179855845
hsa-miR-125a-3p	MIMAT0004602	chr19	51693306	51693327	22	+	51688306
hsa-miR-125a-5p	MIMAT0000443	chr19	51693268	51693291	24	+	51688268
hsa-miR-125b-1-3p	MIMAT0004592	chr11	122099769	122099790	22	-	122094769
hsa-miR-125b-2-3p	MIMAT0004603	chr21	16590290	16590311	22	+	16585290
hsa-miR-125b-5p	MIMAT0000423	chr11	122099809	122099830	22	-	122094809
hsa-miR-126-3p	MIMAT0000445	chr9	136670653	136670674	22	+	136665653
hsa-miR-126-5p	MIMAT0000444	chr9	136670616	136670636	21	+	136665616
hsa-miR-1262	MIMAT0005914	chr1	68183576	68183597	22	-	68178576
hsa-miR-1264	MIMAT0005791	chrX	114652696	114652718	23	+	114647696
hsa-miR-1266-3p	MIMAT0026742	chr15	52277131	52277152	22	-	52272131
hsa-miR-1266-5p	MIMAT0005920	chr15	52277166	52277188	23	-	52272166
hsa-miR-1267	MIMAT0005921	chr13	107531217	107531237	21	-	107526217
hsa-miR-1268b	MIMAT0018925	chr17	80098831	80098850	20	+	80093831
hsa-miR-1269a	MIMAT0005923	chr4	66276890	66276911	22	+	66271890
hsa-miR-127-3p	MIMAT0000446	chr14	100883035	100883056	22	+	100878035
hsa-miR-127-5p	MIMAT0004604	chr14	100883001	100883022	22	+	100878001
hsa-miR-1270	MIMAT0005924	chr19	20399320	20399342	23	-	20394320
hsa-miR-1271-3p	MIMAT0022712	chr5	176367996	176368017	22	+	176362996
hsa-miR-1271-5p	MIMAT0005796	chr5	176367960	176367981	22	+	176362960
hsa-miR-1272	MIMAT0005925	chr15	64762471	64762496	26	-	64757471
hsa-miR-1273a	MIMAT0005926	chr8	100023985	100024009	25	-	100018985
hsa-miR-1273c	MIMAT0015017	chr6	154853369	154853390	22	+	154848369
hsa-miR-1273d	MIMAT0015090	chr1	10227727	10227751	25	+	10222727
hsa-miR-1273f	MIMAT0020601	chr1	52928698	52928716	19	+	52923698
hsa-miR-1273g-3p	MIMAT0022742	chr1	52940370	52940390	21	+	52935370
hsa-miR-1273g-5p	MIMAT0020602	chr1	52940339	52940360	22	+	52935339
hsa-miR-1273h-3p	MIMAT0030416	chr16	24203186	24203207	22	+	24198186
hsa-miR-1273h-5p	MIMAT0030415	chr16	24203148	24203168	21	+	24198148
hsa-miR-1276	MIMAT0005930	chr15	85770548	85770567	20	-	85765548
hsa-miR-1277-3p	MIMAT0005933	chrX	118386440	118386461	22	+	118381440
hsa-miR-1277-5p	MIMAT0022724	chrX	118386401	118386424	24	+	118381401
hsa-miR-1278	MIMAT0005936	chr1	193136552	193136573	22	+	193131552
hsa-miR-128-1-5p	MIMAT0026477	chr2	135665411	135665433	23	+	135660411
hsa-miR-128-2-5p	MIMAT0031095	chr3	35744490	35744512	23	+	35739490
hsa-miR-128-3p	MIMAT0000424	chr2	135665446	135665466	21	+	135660446
hsa-miR-1281	MIMAT0005939	chr22	41092545	41092561	17	+	41087545
hsa-miR-1282	MIMAT0005940	chr15	43793732	43793751	20	-	43788732
hsa-miR-1284	MIMAT0005941	chr3	71542039	71542060	22	-	71537039
hsa-miR-1285-5p	MIMAT0022719	chr7	92204067	92204087	21	-	92199067
hsa-miR-1286	MIMAT0005877	chr22	20249145	20249165	21	-	20244145
hsa-miR-1287-3p	MIMAT0026738	chr10	98395232	98395253	22	-	98390232
hsa-miR-1287-5p	MIMAT0005878	chr10	98395271	98395292	22	-	98390271
hsa-miR-1288-3p	MIMAT0005942	chr17	16282058	16282078	21	+	16277058
hsa-miR-1288-5p	MIMAT0026743	chr17	16282028	16282050	23	+	16277028
hsa-miR-1289	MIMAT0005879	chr20	35453990	35454012	23	-	35448990
hsa-miR-129-1-3p	MIMAT0004548	chr7	128207920	128207941	22	+	128202920
hsa-miR-129-2-3p	MIMAT0004605	chr11	43581450	43581471	22	+	43576450
hsa-miR-1290	MIMAT0005880	chr1	18897078	18897096	19	-	18892078
hsa-miR-1291	MIMAT0005881	chr12	48654494	48654517	24	-	48649494
hsa-miR-1292-3p	MIMAT0022948	chr20	2652819	2652838	20	+	2647819
hsa-miR-1292-5p	MIMAT0005943	chr20	2652779	2652803	25	+	2647779
hsa-miR-1293	MIMAT0005883	chr12	50234182	50234203	22	-	50229182
hsa-miR-1294	MIMAT0005884	chr5	154347153	154347174	22	+	154342153
hsa-miR-1295b-3p	MIMAT0022294	chr1	171101777	171101798	22	+	171096777
hsa-miR-1295b-5p	MIMAT0022293	chr1	171101739	171101759	21	+	171096739
hsa-miR-1296-3p	MIMAT0026637	chr10	63372969	63372990	22	-	63367969
hsa-miR-1296-5p	MIMAT0005794	chr10	63373012	63373033	22	-	63368012
hsa-miR-1298-3p	MIMAT0026641	chrX	114715304	114715324	21	+	114710304
hsa-miR-1298-5p	MIMAT0005800	chrX	114715250	114715271	22	+	114710250
hsa-miR-1301-3p	MIMAT0005797	chr2	25328651	25328674	24	-	25323651
hsa-miR-1301-5p	MIMAT0026639	chr2	25328689	25328707	19	-	25323689
hsa-miR-1303	MIMAT0005891	chr5	154685827	154685848	22	+	154680827
hsa-miR-1304-3p	MIMAT0022720	chr11	93733691	93733712	22	-	93728691
hsa-miR-1304-5p	MIMAT0005892	chr11	93733724	93733745	22	-	93728724
hsa-miR-1305	MIMAT0005893	chr4	182169343	182169364	22	+	182164343
hsa-miR-1306-3p	MIMAT0005950	chr22	20086112	20086129	18	+	20081112
hsa-miR-1306-5p	MIMAT0022726	chr22	20086072	20086093	22	+	20081072
hsa-miR-1307-3p	MIMAT0005951	chr10	103394301	103394322	22	-	103389301
hsa-miR-1307-5p	MIMAT0022727	chr10	103394341	103394361	21	-	103389341
hsa-miR-130a-3p	MIMAT0000425	chr11	57641252	57641273	22	+	57636252
hsa-miR-130a-5p	MIMAT0004593	chr11	57641218	57641239	22	+	57636218
hsa-miR-130b-3p	MIMAT0000691	chr22	21653354	21653375	22	+	21648354
hsa-miR-130b-5p	MIMAT0004680	chr22	21653316	21653336	21	+	21648316
hsa-miR-132-3p	MIMAT0000426	chr17	2049929	2049950	22	-	2044929
hsa-miR-132-5p	MIMAT0004594	chr17	2049965	2049986	22	-	2044965
hsa-miR-1322	MIMAT0005953	chr8	10825375	10825393	19	-	10820375
hsa-miR-133a-3p	MIMAT0000427	chr18	21825712	21825733	22	-	21820712
hsa-miR-133a-5p	MIMAT0026478	chr18	21825749	21825770	22	-	21820749
hsa-miR-133b	MIMAT0000770	chr6	52148988	52149009	22	+	52143988
hsa-miR-134-3p	MIMAT0026481	chr14	101054732	101054754	23	+	101049732
hsa-miR-134-5p	MIMAT0000447	chr14	101054694	101054715	22	+	101049694
hsa-miR-1343-3p	MIMAT0019776	chr11	34941888	34941909	22	+	34936888
hsa-miR-1343-5p	MIMAT0027038	chr11	34941851	34941872	22	+	34936851
hsa-miR-135a-3p	MIMAT0004595	chr3	52294232	52294253	22	-	52289232
hsa-miR-135b-3p	MIMAT0004698	chr1	205448323	205448344	22	-	205443323
hsa-miR-135b-5p	MIMAT0000758	chr1	205448361	205448383	23	-	205443361
hsa-miR-136-3p	MIMAT0004606	chr14	100884750	100884771	22	+	100879750
hsa-miR-136-5p	MIMAT0000448	chr14	100884716	100884738	23	+	100879716
hsa-miR-137	MIMAT0000429	chr1	98046091	98046113	23	-	98041091
hsa-miR-138-1-3p	MIMAT0004607	chr3	44114274	44114295	22	+	44109274
hsa-miR-138-2-3p	MIMAT0004596	chr16	56858574	56858595	22	+	56853574
hsa-miR-139-3p	MIMAT0004552	chr11	72615066	72615088	23	-	72610066
hsa-miR-139-5p	MIMAT0000250	chr11	72615102	72615124	23	-	72610102
hsa-miR-140-3p	MIMAT0004597	chr16	69933142	69933162	21	+	69928142
hsa-miR-140-5p	MIMAT0000431	chr16	69933103	69933124	22	+	69928103
hsa-miR-141-3p	MIMAT0000432	chr12	6964155	6964176	22	+	6959155
hsa-miR-141-5p	MIMAT0004598	chr12	6964113	6964134	22	+	6959113
hsa-miR-142-3p	MIMAT0000434	chr17	58331245	58331267	23	-	58326245
hsa-miR-142-5p	MIMAT0000433	chr17	58331283	58331303	21	-	58326283
hsa-miR-143-3p	MIMAT0000435	chr5	149428978	149428998	21	+	149423978
hsa-miR-143-5p	MIMAT0004599	chr5	149428944	149428965	22	+	149423944
hsa-miR-144-3p	MIMAT0000436	chr17	28861548	28861567	20	-	28856548
hsa-miR-144-5p	MIMAT0004600	chr17	28861583	28861604	22	-	28856583
hsa-miR-145-3p	MIMAT0004601	chr5	149430699	149430720	22	+	149425699
hsa-miR-145-5p	MIMAT0000437	chr5	149430661	149430683	23	+	149425661
hsa-miR-1468-3p	MIMAT0026638	chrX	63786012	63786033	22	-	63781012
hsa-miR-1468-5p	MIMAT0006789	chrX	63786055	63786075	21	-	63781055
hsa-miR-1469	MIMAT0007347	chr15	96333261	96333282	22	+	96328261
hsa-miR-146a-3p	MIMAT0004608	chr5	160485408	160485429	22	+	160480408
hsa-miR-146a-5p	MIMAT0000449	chr5	160485372	160485393	22	+	160480372
hsa-miR-146b-3p	MIMAT0004766	chr10	102436556	102436577	22	+	102431556
hsa-miR-146b-5p	MIMAT0002809	chr10	102436520	102436541	22	+	102431520
hsa-miR-147b	MIMAT0004928	chr15	45433098	45433119	22	+	45428098
hsa-miR-148a-3p	MIMAT0000243	chr7	25949922	25949943	22	-	25944922
hsa-miR-148a-5p	MIMAT0004549	chr7	25949960	25949981	22	-	25944960
hsa-miR-148b-3p	MIMAT0000759	chr12	54337278	54337299	22	+	54332278
hsa-miR-148b-5p	MIMAT0004699	chr12	54337240	54337261	22	+	54332240
hsa-miR-149-3p	MIMAT0004609	chr2	240456056	240456076	21	+	240451056
hsa-miR-149-5p	MIMAT0000450	chr2	240456015	240456037	23	+	240451015
hsa-miR-150-3p	MIMAT0004610	chr19	49500797	49500818	22	-	49495797
hsa-miR-150-5p	MIMAT0000451	chr19	49500832	49500853	22	-	49495832
hsa-miR-151a-3p	MIMAT0000757	chr8	140732587	140732607	21	-	140727587
hsa-miR-151a-5p	MIMAT0004697	chr8	140732623	140732643	21	-	140727623
hsa-miR-152-3p	MIMAT0000438	chr17	48037174	48037194	21	-	48032174
hsa-miR-152-5p	MIMAT0026479	chr17	48037210	48037232	23	-	48032210
hsa-miR-153-3p	MIMAT0000439	chr2	219294126	219294147	22	-	219289126
hsa-miR-153-5p	MIMAT0026480	chr7	157574387	157574408	22	-	157569387
hsa-miR-1537-3p	MIMAT0007399	chr1	235853000	235853021	22	-	235848000
hsa-miR-1537-5p	MIMAT0026765	chr1	235853037	235853058	22	-	235848037
hsa-miR-1539	MIMAT0007401	chr18	49487402	49487422	21	+	49482402
hsa-miR-154-3p	MIMAT0000453	chr14	101059805	101059826	22	+	101054805
hsa-miR-154-5p	MIMAT0000452	chr14	101059769	101059790	22	+	101054769
hsa-miR-155-3p	MIMAT0004658	chr21	25574022	25574043	22	+	25569022
hsa-miR-155-5p	MIMAT0000646	chr21	25573983	25574005	23	+	25568983
hsa-miR-15a-3p	MIMAT0004488	chr13	50049130	50049151	22	-	50044130
hsa-miR-15a-5p	MIMAT0000068	chr13	50049167	50049188	22	-	50044167
hsa-miR-15b-3p	MIMAT0004586	chr3	160404645	160404666	22	+	160399645
hsa-miR-15b-5p	MIMAT0000417	chr3	160404607	160404628	22	+	160399607
hsa-miR-16-1-3p	MIMAT0004489	chr13	50048985	50049006	22	-	50043985
hsa-miR-16-2-3p	MIMAT0004518	chr3	160404797	160404818	22	+	160399797
hsa-miR-17-3p	MIMAT0000071	chr13	91350655	91350676	22	+	91345655
hsa-miR-17-5p	MIMAT0000070	chr13	91350618	91350640	23	+	91345618
hsa-miR-181a-2-3p	MIMAT0004558	chr9	124692518	124692539	22	+	124687518
hsa-miR-181a-3p	MIMAT0000270	chr1	198859069	198859090	22	-	198854069
hsa-miR-181a-5p	MIMAT0000256	chr1	198859108	198859130	23	-	198854108
hsa-miR-181b-2-3p	MIMAT0031893	chr9	124693763	124693782	20	+	124688763
hsa-miR-181b-3p	MIMAT0022692	chr1	198858887	198858907	21	-	198853887
hsa-miR-181b-5p	MIMAT0000257	chr1	198858925	198858947	23	-	198853925
hsa-miR-181c-3p	MIMAT0004559	chr19	13874763	13874784	22	+	13869763
hsa-miR-181c-5p	MIMAT0000258	chr19	13874725	13874746	22	+	13869725
hsa-miR-181d-3p	MIMAT0026608	chr19	13874953	13874973	21	+	13869953
hsa-miR-181d-5p	MIMAT0002821	chr19	13874910	13874932	23	+	13869910
hsa-miR-182-3p	MIMAT0000260	chr7	129770406	129770426	21	-	129765406
hsa-miR-182-5p	MIMAT0000259	chr7	129770447	129770470	24	-	129765447
hsa-miR-1825	MIMAT0006765	chr20	32237830	32237847	18	+	32232830
hsa-miR-183-3p	MIMAT0004560	chr7	129774928	129774949	22	-	129769928
hsa-miR-183-5p	MIMAT0000261	chr7	129774967	129774988	22	-	129769967
hsa-miR-184	MIMAT0000454	chr15	79209840	79209861	22	+	79204840
hsa-miR-185-3p	MIMAT0004611	chr22	20033188	20033209	22	+	20028188
hsa-miR-185-5p	MIMAT0000455	chr22	20033153	20033174	22	+	20028153
hsa-miR-186-3p	MIMAT0004612	chr1	71067642	71067663	22	-	71062642
hsa-miR-186-5p	MIMAT0000456	chr1	71067681	71067702	22	-	71062681
hsa-miR-187-3p	MIMAT0000262	chr18	35904835	35904856	22	-	35899835
hsa-miR-187-5p	MIMAT0004561	chr18	35904871	35904892	22	-	35899871
hsa-miR-188-3p	MIMAT0004613	chrX	50003556	50003576	21	+	49998556
hsa-miR-188-5p	MIMAT0000457	chrX	50003517	50003537	21	+	49998517
hsa-miR-18a-3p	MIMAT0002891	chr13	91350797	91350819	23	+	91345797
hsa-miR-18a-5p	MIMAT0000072	chr13	91350756	91350778	23	+	91345756
hsa-miR-18b-3p	MIMAT0004751	chrX	134170042	134170063	22	-	134165042
hsa-miR-18b-5p	MIMAT0001412	chrX	134170084	134170106	23	-	134165084
hsa-miR-1908-3p	MIMAT0026916	chr11	61815172	61815192	21	-	61810172
hsa-miR-1908-5p	MIMAT0007881	chr11	61815209	61815229	21	-	61810209
hsa-miR-1909-3p	MIMAT0007883	chr19	1816169	1816190	22	-	1811169
hsa-miR-1909-5p	MIMAT0007882	chr19	1816203	1816223	21	-	1811203
hsa-miR-190a-3p	MIMAT0026482	chr15	62824008	62824028	21	+	62819008
hsa-miR-190a-5p	MIMAT0000458	chr15	62823971	62823992	22	+	62818971
hsa-miR-190b	MIMAT0004929	chr1	154193713	154193733	21	-	154188713
hsa-miR-191-3p	MIMAT0001618	chr3	49020631	49020652	22	-	49015631
hsa-miR-191-5p	MIMAT0000440	chr3	49020672	49020694	23	-	49015672
hsa-miR-1910-3p	MIMAT0026917	chr16	85741631	85741650	20	-	85736631
hsa-miR-1910-5p	MIMAT0007884	chr16	85741669	85741689	21	-	85736669
hsa-miR-1911-3p	MIMAT0007886	chrX	114763232	114763251	20	+	114758232
hsa-miR-1911-5p	MIMAT0007885	chrX	114763195	114763217	23	+	114758195
hsa-miR-1912	MIMAT0007887	chrX	114651589	114651610	22	+	114646589
hsa-miR-1913	MIMAT0007888	chr6	166509364	166509385	22	-	166504364
hsa-miR-1914-3p	MIMAT0007890	chr20	63941474	63941495	22	-	63936474
hsa-miR-1914-5p	MIMAT0007889	chr20	63941511	63941532	22	-	63936511
hsa-miR-1915-3p	MIMAT0007892	chr10	21496576	21496595	20	-	21491576
hsa-miR-1915-5p	MIMAT0007891	chr10	21496609	21496630	22	-	21491609
hsa-miR-192-3p	MIMAT0004543	chr11	64891159	64891180	22	-	64886159
hsa-miR-192-5p	MIMAT0000222	chr11	64891203	64891223	21	-	64886203
hsa-miR-193a-3p	MIMAT0000459	chr17	31560050	31560071	22	+	31555050
hsa-miR-193a-5p	MIMAT0004614	chr17	31560016	31560037	22	+	31555016
hsa-miR-193b-3p	MIMAT0002819	chr16	14304017	14304038	22	+	14299017
hsa-miR-193b-5p	MIMAT0004767	chr16	14303980	14304001	22	+	14298980
hsa-miR-194-3p	MIMAT0004671	chr11	64891368	64891389	22	-	64886368
hsa-miR-194-5p	MIMAT0000460	chr1	220118206	220118227	22	-	220113206
hsa-miR-195-3p	MIMAT0004615	chr17	7017628	7017649	22	-	7012628
hsa-miR-195-5p	MIMAT0000461	chr17	7017667	7017687	21	-	7012667
hsa-miR-196a-3p	MIMAT0004562	chr12	53991799	53991820	22	+	53986799
hsa-miR-196a-5p	MIMAT0000226	chr12	53991762	53991783	22	+	53986762
hsa-miR-196b-3p	MIMAT0009201	chr7	27169493	27169514	22	-	27164493
hsa-miR-196b-5p	MIMAT0001080	chr7	27169528	27169549	22	-	27164528
hsa-miR-197-3p	MIMAT0000227	chr1	109598940	109598961	22	+	109593940
hsa-miR-197-5p	MIMAT0022691	chr1	109598901	109598923	23	+	109593901
hsa-miR-1973	MIMAT0009448	chr4	116299750	116299768	19	+	116294750
hsa-miR-1976	MIMAT0009451	chr1	26554574	26554593	20	+	26549574
hsa-miR-198	MIMAT0000228	chr3	120395703	120395724	22	-	120390703
hsa-miR-199a-3p	MIMAT0000232	chr1	172144554	172144575	22	-	172139554
hsa-miR-199a-5p	MIMAT0000231	chr1	172144592	172144614	23	-	172139592
hsa-miR-199b-3p	MIMAT0004563	chr9	128244745	128244766	22	-	128239745
hsa-miR-199b-5p	MIMAT0000263	chr9	128244783	128244805	23	-	128239783
hsa-miR-19a-3p	MIMAT0000073	chr13	91350939	91350961	23	+	91345939
hsa-miR-19a-5p	MIMAT0004490	chr13	91350904	91350925	22	+	91345904
hsa-miR-19b-1-5p	MIMAT0004491	chr13	91351207	91351229	23	+	91346207
hsa-miR-19b-2-5p	MIMAT0004492	chrX	134169727	134169748	22	-	134164727
hsa-miR-19b-3p	MIMAT0000074	chr13	91351245	91351267	23	+	91346245
hsa-miR-200a-3p	MIMAT0000682	chr1	1167916	1167937	22	+	1162916
hsa-miR-200a-5p	MIMAT0001620	chr1	1167878	1167899	22	+	1162878
hsa-miR-200b-3p	MIMAT0000318	chr1	1167160	1167181	22	+	1162160
hsa-miR-200b-5p	MIMAT0004571	chr1	1167124	1167145	22	+	1162124
hsa-miR-200c-3p	MIMAT0000617	chr12	6963742	6963764	23	+	6958742
hsa-miR-200c-5p	MIMAT0004657	chr12	6963703	6963724	22	+	6958703
hsa-miR-202-3p	MIMAT0002811	chr10	133247538	133247557	20	-	133242538
hsa-miR-202-5p	MIMAT0002810	chr10	133247572	133247593	22	-	133242572
hsa-miR-203a-3p	MIMAT0000264	chr14	104117469	104117490	22	+	104112469
hsa-miR-203a-5p	MIMAT0031890	chr14	104117431	104117455	25	+	104112431
hsa-miR-204-3p	MIMAT0022693	chr9	70809993	70810013	21	-	70804993
hsa-miR-204-5p	MIMAT0000265	chr9	70810031	70810052	22	-	70805031
hsa-miR-205-3p	MIMAT0009197	chr1	209432203	209432223	21	+	209427203
hsa-miR-205-5p	MIMAT0000266	chr1	209432166	209432187	22	+	209427166
hsa-miR-2052	MIMAT0009977	chr8	74705694	74705713	20	+	74700694
hsa-miR-206	MIMAT0000462	chr6	52144401	52144422	22	+	52139401
hsa-miR-208a-3p	MIMAT0000241	chr14	23388602	23388623	22	-	23383602
hsa-miR-208a-5p	MIMAT0026474	chr14	23388637	23388658	22	-	23383637
hsa-miR-208b-3p	MIMAT0004960	chr14	23417997	23418018	22	-	23412997
hsa-miR-208b-5p	MIMAT0026722	chr14	23418032	23418053	22	-	23413032
hsa-miR-20a-3p	MIMAT0004493	chr13	91351108	91351129	22	+	91346108
hsa-miR-20a-5p	MIMAT0000075	chr13	91351072	91351094	23	+	91346072
hsa-miR-20b-3p	MIMAT0004752	chrX	134169813	134169834	22	-	134164813
hsa-miR-20b-5p	MIMAT0001413	chrX	134169850	134169872	23	-	134164850
hsa-miR-21-3p	MIMAT0004494	chr17	59841311	59841331	21	+	59836311
hsa-miR-21-5p	MIMAT0000076	chr17	59841273	59841294	22	+	59836273
hsa-miR-210-3p	MIMAT0000267	chr11	568112	568133	22	-	563112
hsa-miR-210-5p	MIMAT0026475	chr11	568150	568171	22	-	563150
hsa-miR-211-3p	MIMAT0022694	chr15	31065059	31065079	21	-	31060059
hsa-miR-211-5p	MIMAT0000268	chr15	31065095	31065116	22	-	31060095
hsa-miR-2110	MIMAT0010133	chr10	114174151	114174172	22	-	114169151
hsa-miR-2113	MIMAT0009206	chr6	98024586	98024606	21	+	98019586
hsa-miR-2115-3p	MIMAT0011159	chr3	48316381	48316402	22	-	48311381
hsa-miR-2115-5p	MIMAT0011158	chr3	48316418	48316439	22	-	48311418
hsa-miR-2116-3p	MIMAT0011161	chr15	59171192	59171212	21	-	59166192
hsa-miR-2116-5p	MIMAT0011160	chr15	59171229	59171249	21	-	59166229
hsa-miR-2117	MIMAT0011162	chr17	43444856	43444876	21	+	43439856
hsa-miR-212-3p	MIMAT0000269	chr17	2050290	2050310	21	-	2045290
hsa-miR-212-5p	MIMAT0022695	chr17	2050328	2050350	23	-	2045328
hsa-miR-214-3p	MIMAT0000271	chr1	172138816	172138837	22	-	172133816
hsa-miR-214-5p	MIMAT0004564	chr1	172138857	172138878	22	-	172133857
hsa-miR-215-3p	MIMAT0026476	chr1	220117877	220117899	23	-	220112877
hsa-miR-215-5p	MIMAT0000272	chr1	220117916	220117936	21	-	220112916
hsa-miR-216a-3p	MIMAT0022844	chr2	55988981	55989002	22	-	55983981
hsa-miR-216a-5p	MIMAT0000273	chr2	55989020	55989041	22	-	55984020
hsa-miR-216b-3p	MIMAT0026721	chr2	56000724	56000747	24	-	55995724
hsa-miR-216b-5p	MIMAT0004959	chr2	56000764	56000785	22	-	55995764
hsa-miR-217	MIMAT0000274	chr2	55983020	55983042	23	-	55978020
hsa-miR-218-1-3p	MIMAT0004565	chr4	20528342	20528363	22	+	20523342
hsa-miR-218-2-3p	MIMAT0004566	chr5	168768168	168768189	22	-	168763168
hsa-miR-218-5p	MIMAT0000275	chr4	20528299	20528319	21	+	20523299
hsa-miR-219a-2-3p	MIMAT0004675	chr9	128392632	128392653	22	-	128387632
hsa-miR-22-3p	MIMAT0000077	chr17	1713914	1713935	22	-	1708914
hsa-miR-22-5p	MIMAT0004495	chr17	1713952	1713973	22	-	1708952
hsa-miR-221-3p	MIMAT0000278	chrX	45746180	45746202	23	-	45741180
hsa-miR-221-5p	MIMAT0004568	chrX	45746221	45746242	22	-	45741221
hsa-miR-222-3p	MIMAT0000279	chrX	45747036	45747056	21	-	45742036
hsa-miR-222-5p	MIMAT0004569	chrX	45747073	45747094	22	-	45742073
hsa-miR-223-3p	MIMAT0000280	chrX	66018937	66018958	22	+	66013937
hsa-miR-223-5p	MIMAT0004570	chrX	66018895	66018916	22	+	66013895
hsa-miR-224-3p	MIMAT0009198	chrX	151958584	151958606	23	-	151953584
hsa-miR-224-5p	MIMAT0000281	chrX	151958631	151958651	21	-	151953631
hsa-miR-2276-3p	MIMAT0011775	chr13	24162469	24162490	22	+	24157469
hsa-miR-2276-5p	MIMAT0026921	chr13	24162431	24162452	22	+	24157431
hsa-miR-2277-3p	MIMAT0011777	chr5	93620710	93620730	21	-	93615710
hsa-miR-2277-5p	MIMAT0017352	chr5	93620748	93620771	24	-	93615748
hsa-miR-2278	MIMAT0011778	chr9	94809977	94809998	22	+	94804977
hsa-miR-2355-3p	MIMAT0017950	chr2	207109999	207110020	22	-	207104999
hsa-miR-2355-5p	MIMAT0016895	chr2	207110043	207110063	21	-	207105043
hsa-miR-2392	MIMAT0019043	chr14	100814551	100814570	20	+	100809551
hsa-miR-23a-3p	MIMAT0000078	chr19	13836595	13836615	21	-	13831595
hsa-miR-23a-5p	MIMAT0004496	chr19	13836630	13836651	22	-	13831630
hsa-miR-23b-3p	MIMAT0000418	chr9	95085265	95085285	21	+	95080265
hsa-miR-23b-5p	MIMAT0004587	chr9	95085227	95085248	22	+	95080227
hsa-miR-23c	MIMAT0018000	chrX	20017101	20017122	22	-	20012101
hsa-miR-24-1-5p	MIMAT0000079	chr9	95086027	95086048	22	+	95081027
hsa-miR-24-2-5p	MIMAT0004497	chr19	13836326	13836347	22	-	13831326
hsa-miR-2467-3p	MIMAT0019953	chr2	239351732	239351753	22	-	239346732
hsa-miR-2467-5p	MIMAT0019952	chr2	239351771	239351793	23	-	239346771
hsa-miR-25-3p	MIMAT0000081	chr7	100093571	100093592	22	-	100088571
hsa-miR-25-5p	MIMAT0004498	chr7	100093610	100093630	21	-	100088610
hsa-miR-2681-3p	MIMAT0013516	chr13	101967665	101967686	22	-	101962665
hsa-miR-2681-5p	MIMAT0013515	chr13	101967704	101967725	22	-	101962704
hsa-miR-2682-3p	MIMAT0013518	chr1	98045271	98045292	22	-	98040271
hsa-miR-2682-5p	MIMAT0013517	chr1	98045307	98045329	23	-	98040307
hsa-miR-26a-1-3p	MIMAT0004499	chr3	37969452	37969473	22	+	37964452
hsa-miR-26a-2-3p	MIMAT0004681	chr12	57824620	57824641	22	-	57819620
hsa-miR-26b-3p	MIMAT0004500	chr2	218402692	218402713	22	+	218397692
hsa-miR-26b-5p	MIMAT0000083	chr2	218402657	218402677	21	+	218397657
hsa-miR-27a-3p	MIMAT0000084	chr19	13836447	13836467	21	-	13831447
hsa-miR-27a-5p	MIMAT0004501	chr19	13836487	13836508	22	-	13831487
hsa-miR-27b-3p	MIMAT0000419	chr9	95085505	95085525	21	+	95080505
hsa-miR-27b-5p	MIMAT0004588	chr9	95085463	95085484	22	+	95080463
hsa-miR-28-3p	MIMAT0004502	chr3	188688834	188688855	22	+	188683834
hsa-miR-28-5p	MIMAT0000085	chr3	188688794	188688815	22	+	188683794
hsa-miR-2861	MIMAT0013802	chr9	127785971	127785989	19	+	127780971
hsa-miR-2909	MIMAT0013863	chr17	37033748	37033768	21	+	37028748
hsa-miR-296-3p	MIMAT0004679	chr20	58817626	58817647	22	-	58812626
hsa-miR-296-5p	MIMAT0000690	chr20	58817661	58817681	21	-	58812661
hsa-miR-298	MIMAT0004901	chr20	58818280	58818303	24	-	58813280
hsa-miR-299-3p	MIMAT0000687	chr14	101023832	101023853	22	+	101018832
hsa-miR-299-5p	MIMAT0002890	chr14	101023800	101023821	22	+	101018800
hsa-miR-29a-3p	MIMAT0000086	chr7	130876748	130876769	22	-	130871748
hsa-miR-29a-5p	MIMAT0004503	chr7	130876786	130876807	22	-	130871786
hsa-miR-29b-1-5p	MIMAT0004514	chr7	130877507	130877530	24	-	130872507
hsa-miR-29b-2-5p	MIMAT0004515	chr1	207802492	207802513	22	-	207797492
hsa-miR-29b-3p	MIMAT0000100	chr1	207802450	207802472	23	-	207797450
hsa-miR-29c-3p	MIMAT0000681	chr1	207801865	207801886	22	-	207796865
hsa-miR-29c-5p	MIMAT0004673	chr1	207801903	207801924	22	-	207796903
hsa-miR-300	MIMAT0004903	chr14	101041414	101041435	22	+	101036414
hsa-miR-301a-3p	MIMAT0000688	chr17	59151149	59151171	23	-	59146149
hsa-miR-301a-5p	MIMAT0022696	chr17	59151187	59151208	22	-	59146187
hsa-miR-301b-3p	MIMAT0004958	chr22	21653025	21653047	23	+	21648025
hsa-miR-301b-5p	MIMAT0032026	chr22	21652990	21653011	22	+	21647990
hsa-miR-302a-3p	MIMAT0000684	chr4	112648186	112648208	23	-	112643186
hsa-miR-302a-5p	MIMAT0000683	chr4	112648224	112648246	23	-	112643224
hsa-miR-302b-3p	MIMAT0000715	chr4	112648489	112648511	23	-	112643489
hsa-miR-302b-5p	MIMAT0000714	chr4	112648526	112648547	22	-	112643526
hsa-miR-302c-3p	MIMAT0000717	chr4	112648366	112648388	23	-	112643366
hsa-miR-302c-5p	MIMAT0000716	chr4	112648402	112648423	22	-	112643402
hsa-miR-302d-3p	MIMAT0000718	chr4	112648006	112648028	23	-	112643006
hsa-miR-302d-5p	MIMAT0004685	chr4	112648045	112648066	22	-	112643045
hsa-miR-3064-3p	MIMAT0019865	chr17	64500775	64500797	23	-	64495775
hsa-miR-3064-5p	MIMAT0019864	chr17	64500817	64500837	21	-	64495817
hsa-miR-30a-3p	MIMAT0000088	chr6	71403554	71403575	22	-	71398554
hsa-miR-30a-5p	MIMAT0000087	chr6	71403595	71403616	22	-	71398595
hsa-miR-30b-3p	MIMAT0004589	chr8	134800532	134800553	22	-	134795532
hsa-miR-30b-5p	MIMAT0000420	chr8	134800570	134800591	22	-	134795570
hsa-miR-30c-1-3p	MIMAT0004674	chr1	40757339	40757360	22	+	40752339
hsa-miR-30c-2-3p	MIMAT0004550	chr6	71376964	71376985	22	-	71371964
hsa-miR-30c-5p	MIMAT0000244	chr1	40757300	40757322	23	+	40752300
hsa-miR-30d-3p	MIMAT0004551	chr8	134804879	134804900	22	-	134799879
hsa-miR-30d-5p	MIMAT0000245	chr8	134804919	134804940	22	-	134799919
hsa-miR-30e-3p	MIMAT0000693	chr1	40754413	40754434	22	+	40749413
hsa-miR-30e-5p	MIMAT0000692	chr1	40754371	40754392	22	+	40749371
hsa-miR-31-3p	MIMAT0004504	chr9	21512121	21512142	22	-	21507121
hsa-miR-31-5p	MIMAT0000089	chr9	21512158	21512178	21	-	21507158
hsa-miR-3115	MIMAT0014977	chr1	23044310	23044329	20	+	23039310
hsa-miR-3116	MIMAT0014978	chr1	62078830	62078851	22	+	62073830
hsa-miR-3117-3p	MIMAT0014979	chr1	66628485	66628505	21	+	66623485
hsa-miR-3117-5p	MIMAT0019197	chr1	66628452	66628471	20	+	66623452
hsa-miR-3119	MIMAT0014981	chr1	170151435	170151454	20	-	170146435
hsa-miR-3120-3p	MIMAT0014982	chr1	172138858	172138878	21	+	172133858
hsa-miR-3120-5p	MIMAT0019198	chr1	172138820	172138840	21	+	172133820
hsa-miR-3121-3p	MIMAT0014983	chr1	180438323	180438344	22	-	180433323
hsa-miR-3121-5p	MIMAT0019199	chr1	180438358	180438379	22	-	180433358
hsa-miR-3122	MIMAT0014984	chr1	212077622	212077643	22	+	212072622
hsa-miR-3125	MIMAT0014988	chr2	12737376	12737395	20	+	12732376
hsa-miR-3126-3p	MIMAT0015377	chr2	69103727	69103748	22	+	69098727
hsa-miR-3126-5p	MIMAT0014989	chr2	69103691	69103712	22	+	69098691
hsa-miR-3127-3p	MIMAT0019201	chr2	96798324	96798345	22	+	96793324
hsa-miR-3127-5p	MIMAT0014990	chr2	96798288	96798310	23	+	96793288
hsa-miR-3128	MIMAT0014991	chr2	177255984	177256006	23	-	177250984
hsa-miR-3129-3p	MIMAT0019202	chr2	189133044	189133065	22	-	189128044
hsa-miR-3129-5p	MIMAT0014992	chr2	189133082	189133103	22	-	189128082
hsa-miR-3130-3p	MIMAT0014994	chr2	206783245	206783265	21	-	206778245
hsa-miR-3130-5p	MIMAT0014995	chr2	206783276	206783296	21	-	206778276
hsa-miR-3131	MIMAT0014996	chr2	219058725	219058747	23	-	219053725
hsa-miR-3132	MIMAT0014997	chr2	219549117	219549140	24	-	219544117
hsa-miR-3133	MIMAT0014998	chr2	241477914	241477935	22	+	241472914
hsa-miR-3134	MIMAT0015000	chr3	15697305	15697327	23	-	15692305
hsa-miR-3135a	MIMAT0015001	chr3	20137574	20137595	22	+	20132574
hsa-miR-3136-3p	MIMAT0019203	chr3	69048966	69048987	22	-	69043966
hsa-miR-3136-5p	MIMAT0015003	chr3	69049004	69049026	23	-	69044004
hsa-miR-3137	MIMAT0015005	chr3	195134551	195134574	24	-	195129551
hsa-miR-3138	MIMAT0015006	chr4	10078622	10078645	24	-	10073622
hsa-miR-3139	MIMAT0015007	chr4	143343469	143343491	23	+	143338469
hsa-miR-3140-3p	MIMAT0015008	chr4	152489336	152489357	22	-	152484336
hsa-miR-3140-5p	MIMAT0019204	chr4	152489385	152489405	21	-	152484385
hsa-miR-3142	MIMAT0015011	chr5	160474450	160474471	22	+	160469450
hsa-miR-3144-3p	MIMAT0015015	chr6	120015226	120015247	22	+	120010226
hsa-miR-3144-5p	MIMAT0015014	chr6	120015191	120015212	22	+	120010191
hsa-miR-3145-3p	MIMAT0015016	chr6	138435223	138435246	24	-	138430223
hsa-miR-3145-5p	MIMAT0019205	chr6	138435262	138435283	22	-	138430262
hsa-miR-3146	MIMAT0015018	chr7	19705366	19705387	22	-	19700366
hsa-miR-3150a-3p	MIMAT0015023	chr8	95072962	95072983	22	+	95067962
hsa-miR-3150a-5p	MIMAT0019206	chr8	95072925	95072946	22	+	95067925
hsa-miR-3150b-3p	MIMAT0018194	chr8	95072924	95072944	21	-	95067924
hsa-miR-3150b-5p	MIMAT0019226	chr8	95072961	95072982	22	-	95067961
hsa-miR-3151-3p	MIMAT0027026	chr8	103154662	103154681	20	+	103149662
hsa-miR-3151-5p	MIMAT0015024	chr8	103154623	103154643	21	+	103149623
hsa-miR-3152-3p	MIMAT0015025	chr9	18573350	18573371	22	+	18568350
hsa-miR-3152-5p	MIMAT0019207	chr9	18573316	18573337	22	+	18568316
hsa-miR-3153	MIMAT0015026	chr9	89312274	89312296	23	+	89307274
hsa-miR-3154	MIMAT0015028	chr9	128244956	128244977	22	-	128239956
hsa-miR-3155a	MIMAT0015029	chr10	6152247	6152267	21	+	6147247
hsa-miR-3156-3p	MIMAT0019209	chr10	45164062	45164082	21	+	45159062
hsa-miR-3156-5p	MIMAT0015030	chr10	45164021	45164042	22	+	45159021
hsa-miR-3157-3p	MIMAT0019210	chr10	96064321	96064342	22	-	96059321
hsa-miR-3157-5p	MIMAT0015031	chr10	96064369	96064390	22	-	96059369
hsa-miR-3158-3p	MIMAT0015032	chr10	101601466	101601487	22	+	101596466
hsa-miR-3158-5p	MIMAT0019211	chr10	101601429	101601449	21	+	101596429
hsa-miR-3160-3p	MIMAT0015034	chr11	46451815	46451836	22	-	46446815
hsa-miR-3160-5p	MIMAT0019212	chr11	46451856	46451877	22	-	46446856
hsa-miR-3161	MIMAT0015035	chr11	48096791	48096813	23	+	48091791
hsa-miR-3162-3p	MIMAT0019213	chr11	59595087	59595107	21	-	59590087
hsa-miR-3162-5p	MIMAT0015036	chr11	59595127	59595149	23	-	59590127
hsa-miR-3163	MIMAT0015037	chr11	66934476	66934497	22	-	66929476
hsa-miR-3164	MIMAT0015038	chr11	69083185	69083206	22	+	69078185
hsa-miR-3165	MIMAT0015039	chr11	72072272	72072293	22	-	72067272
hsa-miR-3167	MIMAT0015042	chr11	126988468	126988489	22	-	126983468
hsa-miR-3170	MIMAT0015045	chr13	98208533	98208554	22	+	98203533
hsa-miR-3171	MIMAT0015046	chr14	27633246	27633269	24	-	27628246
hsa-miR-3173-3p	MIMAT0015048	chr14	95137923	95137944	22	-	95132923
hsa-miR-3173-5p	MIMAT0019214	chr14	95137961	95137982	22	-	95132961
hsa-miR-3174	MIMAT0015051	chr15	90006764	90006786	23	+	90001764
hsa-miR-3175	MIMAT0015052	chr15	92904408	92904429	22	+	92899408
hsa-miR-3176	MIMAT0015053	chr16	543336	543354	19	+	538336
hsa-miR-3177-3p	MIMAT0015054	chr16	1735038	1735058	21	+	1730038
hsa-miR-3177-5p	MIMAT0019215	chr16	1734995	1735017	23	+	1729995
hsa-miR-3178	MIMAT0015055	chr16	2531979	2531995	17	-	2526979
hsa-miR-3179	MIMAT0015056	chr16	14901559	14901580	22	+	14896559
hsa-miR-3181	MIMAT0015061	chr16	50742313	50742331	19	+	50737313
hsa-miR-3182	MIMAT0015062	chr16	83508349	83508365	17	+	83503349
hsa-miR-3183	MIMAT0015063	chr17	1022529	1022550	22	-	1017529
hsa-miR-3184-3p	MIMAT0022731	chr17	30117095	30117117	23	-	30112095
hsa-miR-3184-5p	MIMAT0015064	chr17	30117128	30117151	24	-	30112128
hsa-miR-3189-3p	MIMAT0015071	chr19	18386607	18386627	21	+	18381607
hsa-miR-3189-5p	MIMAT0019217	chr19	18386570	18386594	25	+	18381570
hsa-miR-3191-3p	MIMAT0015075	chr19	47226952	47226974	23	-	47221952
hsa-miR-3191-5p	MIMAT0022732	chr19	47226990	47227011	22	-	47221990
hsa-miR-3192-3p	MIMAT0027027	chr20	18470662	18470682	21	+	18465662
hsa-miR-3192-5p	MIMAT0015076	chr20	18470624	18470646	23	+	18465624
hsa-miR-3193	MIMAT0015077	chr20	31607186	31607207	22	+	31602186
hsa-miR-3194-3p	MIMAT0019218	chr20	51452912	51452933	22	-	51447912
hsa-miR-3194-5p	MIMAT0015078	chr20	51452948	51452968	21	-	51447948
hsa-miR-3196	MIMAT0015080	chr20	63238788	63238805	18	+	63233788
hsa-miR-3197	MIMAT0015082	chr21	41167564	41167586	23	+	41162564
hsa-miR-3198	MIMAT0015083	chr12	54231407	54231428	22	-	54226407
hsa-miR-3199	MIMAT0015084	chr22	27920581	27920603	23	-	27915581
hsa-miR-32-3p	MIMAT0004505	chr9	109046231	109046252	22	-	109041231
hsa-miR-32-5p	MIMAT0000090	chr9	109046272	109046293	22	-	109041272
hsa-miR-3200-3p	MIMAT0015085	chr22	30731610	30731631	22	+	30726610
hsa-miR-3200-5p	MIMAT0017392	chr22	30731569	30731590	22	+	30726569
hsa-miR-3202	MIMAT0015089	chrX	153981105	153981126	22	+	153976105
hsa-miR-320a	MIMAT0000510	chr8	22244975	22244996	22	-	22239975
hsa-miR-320b	MIMAT0005792	chr1	116671787	116671808	22	+	116666787
hsa-miR-320e	MIMAT0015072	chr19	46709294	46709311	18	-	46704294
hsa-miR-323a-3p	MIMAT0000755	chr14	101025782	101025802	21	+	101020782
hsa-miR-323a-5p	MIMAT0004696	chr14	101025747	101025768	22	+	101020747
hsa-miR-323b-3p	MIMAT0015050	chr14	101056269	101056290	22	+	101051269
hsa-miR-323b-5p	MIMAT0001630	chr14	101056233	101056255	23	+	101051233
hsa-miR-324-3p	MIMAT0000762	chr17	7223308	7223327	20	-	7218308
hsa-miR-324-5p	MIMAT0000761	chr17	7223342	7223364	23	-	7218342
hsa-miR-326	MIMAT0000756	chr11	75335108	75335127	20	-	75330108
hsa-miR-329-3p	MIMAT0001629	chr14	101026834	101026855	22	+	101021834
hsa-miR-329-5p	MIMAT0026555	chr14	101026797	101026819	23	+	101021797
hsa-miR-330-3p	MIMAT0000751	chr19	45639009	45639031	23	-	45634009
hsa-miR-330-5p	MIMAT0004693	chr19	45639049	45639070	22	-	45634049
hsa-miR-331-3p	MIMAT0000760	chr12	95308480	95308500	21	+	95303480
hsa-miR-331-5p	MIMAT0004700	chr12	95308445	95308466	22	+	95303445
hsa-miR-335-3p	MIMAT0004703	chr7	130496162	130496183	22	+	130491162
hsa-miR-335-5p	MIMAT0000765	chr7	130496126	130496148	23	+	130491126
hsa-miR-337-3p	MIMAT0000754	chr14	100874553	100874574	22	+	100869553
hsa-miR-337-5p	MIMAT0004695	chr14	100874515	100874535	21	+	100869515
hsa-miR-338-3p	MIMAT0000763	chr17	81125887	81125908	22	-	81120887
hsa-miR-338-5p	MIMAT0004701	chr17	81125923	81125944	22	-	81120923
hsa-miR-339-3p	MIMAT0004702	chr7	1022955	1022977	23	-	1017955
hsa-miR-339-5p	MIMAT0000764	chr7	1022990	1023012	23	-	1017990
hsa-miR-33a-3p	MIMAT0004506	chr22	41900989	41901010	22	+	41895989
hsa-miR-33a-5p	MIMAT0000091	chr22	41900949	41900969	21	+	41895949
hsa-miR-33b-3p	MIMAT0004811	chr17	17813857	17813878	22	-	17808857
hsa-miR-33b-5p	MIMAT0003301	chr17	17813897	17813916	20	-	17808897
hsa-miR-340-3p	MIMAT0000750	chr5	180015319	180015340	22	-	180010319
hsa-miR-340-5p	MIMAT0004692	chr5	180015361	180015382	22	-	180010361
hsa-miR-342-3p	MIMAT0000753	chr14	100109715	100109737	23	+	100104715
hsa-miR-342-5p	MIMAT0004694	chr14	100109673	100109693	21	+	100104673
hsa-miR-345-3p	MIMAT0022698	chr14	100307912	100307933	22	+	100302912
hsa-miR-345-5p	MIMAT0000772	chr14	100307876	100307897	22	+	100302876
hsa-miR-346	MIMAT0000773	chr10	86264747	86264769	23	-	86259747
hsa-miR-34a-3p	MIMAT0004557	chr1	9151693	9151714	22	-	9146693
hsa-miR-34a-5p	MIMAT0000255	chr1	9151735	9151756	22	-	9146735
hsa-miR-34b-3p	MIMAT0004676	chr11	111512987	111513008	22	+	111507987
hsa-miR-34b-5p	MIMAT0000685	chr11	111512950	111512972	23	+	111507950
hsa-miR-34c-3p	MIMAT0004677	chr11	111513484	111513505	22	+	111508484
hsa-miR-34c-5p	MIMAT0000686	chr11	111513451	111513473	23	+	111508451
hsa-miR-3605-3p	MIMAT0017982	chr1	33332405	33332427	23	-	33327405
hsa-miR-3605-5p	MIMAT0017981	chr1	33332449	33332471	23	-	33327449
hsa-miR-3606-3p	MIMAT0022965	chr2	188995671	188995691	21	+	188990671
hsa-miR-3606-5p	MIMAT0017983	chr2	188995645	188995665	21	+	188990645
hsa-miR-3607-3p	MIMAT0017985	chr5	86620547	86620566	20	+	86615547
hsa-miR-3607-5p	MIMAT0017984	chr5	86620508	86620529	22	+	86615508
hsa-miR-3609	MIMAT0017986	chr7	98881700	98881723	24	+	98876700
hsa-miR-361-3p	MIMAT0004682	chrX	85903641	85903663	23	-	85898641
hsa-miR-361-5p	MIMAT0000703	chrX	85903681	85903702	22	-	85898681
hsa-miR-3610	MIMAT0017987	chr8	116874740	116874759	20	-	116869740
hsa-miR-3611	MIMAT0017988	chr10	35079609	35079629	21	-	35074609
hsa-miR-3612	MIMAT0017989	chr12	128294105	128294126	22	+	128289105
hsa-miR-3613-3p	MIMAT0017991	chr13	49996426	49996449	24	-	49991426
hsa-miR-3613-5p	MIMAT0017990	chr13	49996465	49996486	22	-	49991465
hsa-miR-3614-3p	MIMAT0017993	chr17	56891281	56891303	23	-	56886281
hsa-miR-3614-5p	MIMAT0017992	chr17	56891319	56891341	23	-	56886319
hsa-miR-3615	MIMAT0017994	chr17	74748663	74748683	21	+	74743663
hsa-miR-3616-3p	MIMAT0017996	chr20	47167026	47167048	23	+	47162026
hsa-miR-3616-5p	MIMAT0017995	chr20	47166985	47167006	22	+	47161985
hsa-miR-3618	MIMAT0017998	chr22	20085797	20085818	22	+	20080797
hsa-miR-3619-3p	MIMAT0019219	chr22	46091090	46091111	22	+	46086090
hsa-miR-3619-5p	MIMAT0017999	chr22	46091059	46091080	22	+	46086059
hsa-miR-362-3p	MIMAT0004683	chrX	50009005	50009026	22	+	50004005
hsa-miR-362-5p	MIMAT0000705	chrX	50008968	50008991	24	+	50003968
hsa-miR-3620-3p	MIMAT0018001	chr1	228097320	228097341	22	+	228092320
hsa-miR-3620-5p	MIMAT0022967	chr1	228097285	228097306	22	+	228092285
hsa-miR-3621	MIMAT0018002	chr9	137169236	137169255	20	-	137164236
hsa-miR-363-3p	MIMAT0000707	chrX	134169382	134169403	22	-	134164382
hsa-miR-363-5p	MIMAT0003385	chrX	134169425	134169446	22	-	134164425
hsa-miR-3646	MIMAT0018065	chr20	44408177	44408198	22	+	44403177
hsa-miR-3650	MIMAT0018070	chr5	38557540	38557558	19	-	38552540
hsa-miR-3651	MIMAT0018071	chr9	92292461	92292484	24	-	92287461
hsa-miR-3652	MIMAT0018072	chr12	103930425	103930442	18	+	103925425
hsa-miR-3653-3p	MIMAT0018073	chr22	29333176	29333193	18	-	29328176
hsa-miR-3653-5p	MIMAT0032110	chr22	29333226	29333245	20	-	29328226
hsa-miR-3654	MIMAT0018074	chr7	133034860	133034878	19	-	133029860
hsa-miR-3655	MIMAT0018075	chr5	140647844	140647864	21	+	140642844
hsa-miR-3656	MIMAT0018076	chr11	119018992	119019008	17	+	119013992
hsa-miR-3657	MIMAT0018077	chr12	112037627	112037647	21	-	112032627
hsa-miR-3658	MIMAT0018078	chr1	165907923	165907944	22	+	165902923
hsa-miR-3659	MIMAT0018080	chr1	38089289	38089309	21	+	38084289
hsa-miR-365a-3p	MIMAT0000710	chr16	14309340	14309361	22	+	14304340
hsa-miR-365a-5p	MIMAT0009199	chr16	14309300	14309322	23	+	14304300
hsa-miR-365b-3p	MIMAT0022834	chr17	31575478	31575499	22	+	31570478
hsa-miR-365b-5p	MIMAT0022833	chr17	31575439	31575460	22	+	31570439
hsa-miR-3662	MIMAT0018083	chr6	134979355	134979378	24	-	134974355
hsa-miR-3663-3p	MIMAT0018085	chr10	117167695	117167717	23	-	117162695
hsa-miR-3663-5p	MIMAT0018084	chr10	117167734	117167754	21	-	117162734
hsa-miR-3664-3p	MIMAT0019220	chr11	70872289	70872310	22	-	70867289
hsa-miR-3664-5p	MIMAT0018086	chr11	70872327	70872348	22	-	70867327
hsa-miR-3666	MIMAT0018088	chr7	114653373	114653393	21	+	114648373
hsa-miR-3667-3p	MIMAT0018090	chr22	49543401	49543422	22	-	49538401
hsa-miR-3667-5p	MIMAT0018089	chr22	49543437	49543458	22	-	49538437
hsa-miR-367-3p	MIMAT0000719	chr4	112647877	112647898	22	-	112642877
hsa-miR-367-5p	MIMAT0004686	chr4	112647915	112647936	22	-	112642915
hsa-miR-3671	MIMAT0018094	chr1	65057762	65057783	22	-	65052762
hsa-miR-3675-3p	MIMAT0018099	chr1	16858958	16858979	22	-	16853958
hsa-miR-3675-5p	MIMAT0018098	chr1	16858988	16859010	23	-	16853988
hsa-miR-3677-3p	MIMAT0018101	chr16	2270751	2270772	22	+	2265751
hsa-miR-3677-5p	MIMAT0019221	chr16	2270715	2270736	22	+	2265715
hsa-miR-3679-3p	MIMAT0018105	chr2	134127168	134127189	22	+	134122168
hsa-miR-3679-5p	MIMAT0018104	chr2	134127130	134127152	23	+	134122130
hsa-miR-3680-3p	MIMAT0018107	chr16	21506064	21506086	23	-	21501064
hsa-miR-3680-5p	MIMAT0018106	chr16	21506101	21506122	22	-	21501101
hsa-miR-3681-3p	MIMAT0018109	chr2	12199174	12199195	22	+	12194174
hsa-miR-3681-5p	MIMAT0018108	chr2	12199138	12199159	22	+	12194138
hsa-miR-3682-3p	MIMAT0018110	chr2	53849136	53849156	21	-	53844136
hsa-miR-3682-5p	MIMAT0019222	chr2	53849170	53849191	22	-	53844170
hsa-miR-3684	MIMAT0018112	chr4	98997434	98997454	21	+	98992434
hsa-miR-3686	MIMAT0018114	chr8	129484067	129484088	22	-	129479067
hsa-miR-3688-3p	MIMAT0018116	chr4	159128814	159128835	22	-	159123814
hsa-miR-3688-5p	MIMAT0019223	chr4	159128860	159128880	21	-	159123860
hsa-miR-369-3p	MIMAT0000721	chr14	101065641	101065661	21	+	101060641
hsa-miR-369-5p	MIMAT0001621	chr14	101065606	101065627	22	+	101060606
hsa-miR-3690	MIMAT0018119	chrX	1293927	1293949	23	+	1288927
hsa-miR-3691-3p	MIMAT0019224	chr6	5148246	5148267	22	-	5143246
hsa-miR-3691-5p	MIMAT0018120	chr6	5148286	5148308	23	-	5143286
hsa-miR-3692-3p	MIMAT0018122	chr6	157529175	157529198	24	+	157524175
hsa-miR-3692-5p	MIMAT0018121	chr6	157529137	157529160	24	+	157524137
hsa-miR-370-3p	MIMAT0000722	chr14	100911186	100911207	22	+	100906186
hsa-miR-370-5p	MIMAT0026483	chr14	100911151	100911172	22	+	100906151
hsa-miR-3714	MIMAT0018165	chr3	16933196	16933217	22	+	16928196
hsa-miR-371a-3p	MIMAT0000723	chr19	53787716	53787738	23	+	53782716
hsa-miR-371a-5p	MIMAT0004687	chr19	53787680	53787699	20	+	53782680
hsa-miR-371b-3p	MIMAT0019893	chr19	53787678	53787700	23	-	53782678
hsa-miR-371b-5p	MIMAT0019892	chr19	53787715	53787736	22	-	53782715
hsa-miR-372-3p	MIMAT0000724	chr19	53787931	53787953	23	+	53782931
hsa-miR-372-5p	MIMAT0026484	chr19	53787895	53787917	23	+	53782895
hsa-miR-373-3p	MIMAT0000726	chr19	53788748	53788770	23	+	53783748
hsa-miR-373-5p	MIMAT0000725	chr19	53788710	53788731	22	+	53783710
hsa-miR-374a-3p	MIMAT0004688	chrX	74287295	74287316	22	-	74282295
hsa-miR-374a-5p	MIMAT0000727	chrX	74287325	74287346	22	-	74282325
hsa-miR-374b-3p	MIMAT0004956	chrX	74218557	74218578	22	-	74213557
hsa-miR-374b-5p	MIMAT0004955	chrX	74218587	74218608	22	-	74213587
hsa-miR-375	MIMAT0000728	chr2	219001648	219001669	22	-	218996648
hsa-miR-376a-2-5p	MIMAT0022928	chr14	101040080	101040100	21	+	101035080
hsa-miR-376a-3p	MIMAT0000729	chr14	101040118	101040138	21	+	101035118
hsa-miR-376a-5p	MIMAT0003386	chr14	101040788	101040809	22	+	101035788
hsa-miR-376b-3p	MIMAT0002172	chr14	101040497	101040518	22	+	101035497
hsa-miR-376b-5p	MIMAT0022923	chr14	101040459	101040480	22	+	101035459
hsa-miR-376c-3p	MIMAT0000720	chr14	101039732	101039752	21	+	101034732
hsa-miR-376c-5p	MIMAT0022861	chr14	101039694	101039714	21	+	101034694
hsa-miR-377-3p	MIMAT0000730	chr14	101062094	101062115	22	+	101057094
hsa-miR-377-5p	MIMAT0004689	chr14	101062056	101062077	22	+	101057056
hsa-miR-378a-3p	MIMAT0000732	chr5	149732867	149732888	22	+	149727867
hsa-miR-378a-5p	MIMAT0000731	chr5	149732829	149732850	22	+	149727829
hsa-miR-378e	MIMAT0018927	chr5	170028545	170028563	19	+	170023545
hsa-miR-378g	MIMAT0018937	chr1	94745880	94745899	20	-	94740880
hsa-miR-378j	MIMAT0024612	chr17	37615001	37615019	19	-	37610001
hsa-miR-379-3p	MIMAT0004690	chr14	101022109	101022130	22	+	101017109
hsa-miR-379-5p	MIMAT0000733	chr14	101022071	101022091	21	+	101017071
hsa-miR-380-3p	MIMAT0000735	chr14	101025056	101025077	22	+	101020056
hsa-miR-380-5p	MIMAT0000734	chr14	101025021	101025042	22	+	101020021
hsa-miR-381-3p	MIMAT0000736	chr14	101045968	101045989	22	+	101040968
hsa-miR-381-5p	MIMAT0022862	chr14	101045927	101045948	22	+	101040927
hsa-miR-382-3p	MIMAT0022697	chr14	101054352	101054372	21	+	101049352
hsa-miR-382-5p	MIMAT0000737	chr14	101054316	101054337	22	+	101049316
hsa-miR-383-3p	MIMAT0026485	chr8	14853443	14853461	19	-	14848443
hsa-miR-383-5p	MIMAT0000738	chr8	14853483	14853504	22	-	14848483
hsa-miR-3907	MIMAT0018179	chr7	151433526	151433547	22	-	151428526
hsa-miR-3909	MIMAT0018183	chr22	35335710	35335731	22	+	35330710
hsa-miR-3910	MIMAT0018184	chr9	91636313	91636332	20	+	91631313
hsa-miR-3911	MIMAT0018185	chr9	127690763	127690784	22	-	127685763
hsa-miR-3912-3p	MIMAT0018186	chr5	171386678	171386698	21	-	171381678
hsa-miR-3912-5p	MIMAT0027036	chr5	171386712	171386732	21	-	171381712
hsa-miR-3914	MIMAT0018188	chr7	71307687	71307708	22	-	71302687
hsa-miR-3915	MIMAT0018189	chrX	32583711	32583732	22	-	32578711
hsa-miR-3916	MIMAT0018190	chr1	247202016	247202041	26	-	247197016
hsa-miR-3917	MIMAT0018191	chr1	25906384	25906403	20	-	25901384
hsa-miR-3919	MIMAT0018193	chr3	159282700	159282720	21	+	159277700
hsa-miR-3920	MIMAT0018195	chr11	101519834	101519855	22	-	101514834
hsa-miR-3921	MIMAT0018196	chr3	99964325	99964347	23	-	99959325
hsa-miR-3922-3p	MIMAT0018197	chr12	104591694	104591715	22	+	104586694
hsa-miR-3922-5p	MIMAT0019227	chr12	104591645	104591667	23	+	104586645
hsa-miR-3926	MIMAT0018201	chr8	12727274	12727294	21	-	12722274
hsa-miR-3929	MIMAT0018206	chr18	35934088	35934110	23	-	35929088
hsa-miR-3935	MIMAT0018350	chr16	56245577	56245598	22	+	56240577
hsa-miR-3936	MIMAT0018351	chr5	132365513	132365534	22	-	132360513
hsa-miR-3938	MIMAT0018353	chr3	55852515	55852536	22	-	55847515
hsa-miR-3939	MIMAT0018355	chr6	166997830	166997851	22	-	166992830
hsa-miR-3940-3p	MIMAT0018356	chr19	6416434	6416455	22	-	6411434
hsa-miR-3940-5p	MIMAT0019229	chr19	6416470	6416489	20	-	6411470
hsa-miR-3941	MIMAT0018357	chr10	122417024	122417045	22	+	122412024
hsa-miR-3942-3p	MIMAT0019230	chr15	35372280	35372300	21	-	35367280
hsa-miR-3942-5p	MIMAT0018358	chr15	35372321	35372342	22	-	35367321
hsa-miR-3943	MIMAT0018359	chr7	43150917	43150939	23	+	43145917
hsa-miR-3944-3p	MIMAT0018360	chr10	133371579	133371601	23	-	133366579
hsa-miR-3944-5p	MIMAT0019231	chr10	133371621	133371641	21	-	133366621
hsa-miR-3945	MIMAT0018361	chr4	184851066	184851088	23	-	184846066
hsa-miR-3960	MIMAT0019337	chr9	127785879	127785898	20	+	127780879
hsa-miR-3972	MIMAT0019357	chr1	17277948	17277969	22	+	17272948
hsa-miR-3973	MIMAT0019358	chr11	36010181	36010203	23	+	36005181
hsa-miR-3975	MIMAT0019360	chr18	35591782	35591803	22	+	35586782
hsa-miR-3976	MIMAT0019361	chr18	5840702	5840725	24	+	5835702
hsa-miR-3978	MIMAT0019363	chrX	110082121	110082144	24	+	110077121
hsa-miR-409-3p	MIMAT0001639	chr14	101065346	101065367	22	+	101060346
hsa-miR-409-5p	MIMAT0001638	chr14	101065314	101065336	23	+	101060314
hsa-miR-410-3p	MIMAT0002171	chr14	101065961	101065981	21	+	101060961
hsa-miR-410-5p	MIMAT0026558	chr14	101065925	101065945	21	+	101060925
hsa-miR-411-3p	MIMAT0004813	chr14	101023375	101023396	22	+	101018375
hsa-miR-411-5p	MIMAT0003329	chr14	101023340	101023360	21	+	101018340
hsa-miR-412-3p	MIMAT0002170	chr14	101065500	101065522	23	+	101060500
hsa-miR-412-5p	MIMAT0026557	chr14	101065465	101065487	23	+	101060465
hsa-miR-421	MIMAT0003339	chrX	74218392	74218414	23	-	74213392
hsa-miR-422a	MIMAT0001339	chr15	63870989	63871010	22	-	63865989
hsa-miR-423-3p	MIMAT0001340	chr17	30117131	30117153	23	+	30112131
hsa-miR-423-5p	MIMAT0004748	chr17	30117095	30117117	23	+	30112095
hsa-miR-424-3p	MIMAT0004749	chrX	134546644	134546664	21	-	134541644
hsa-miR-424-5p	MIMAT0001341	chrX	134546680	134546701	22	-	134541680
hsa-miR-425-3p	MIMAT0001343	chr3	49020159	49020180	22	-	49015159
hsa-miR-425-5p	MIMAT0003393	chr3	49020199	49020221	23	-	49015199
hsa-miR-4251	MIMAT0016883	chr1	3128009	3128025	17	+	3123009
hsa-miR-4254	MIMAT0016884	chr1	31758670	31758692	23	-	31753670
hsa-miR-4257	MIMAT0016878	chr1	150551987	150552004	18	+	150546987
hsa-miR-4258	MIMAT0016879	chr1	154975703	154975719	17	+	154970703
hsa-miR-4259	MIMAT0016880	chr1	159899989	159900010	22	-	159894989
hsa-miR-4260	MIMAT0016881	chr1	209623482	209623500	19	-	209618482
hsa-miR-4263	MIMAT0016898	chr2	27996422	27996439	18	+	27991422
hsa-miR-4270	MIMAT0016900	chr3	15496279	15496298	20	-	15491279
hsa-miR-4274	MIMAT0016906	chr4	7460091	7460108	18	+	7455091
hsa-miR-4281	MIMAT0016907	chr5	176629449	176629466	18	-	176624449
hsa-miR-4285	MIMAT0016913	chr7	102293113	102293130	18	+	102288113
hsa-miR-4287	MIMAT0016917	chr8	27886088	27886106	19	-	27881088
hsa-miR-429	MIMAT0001536	chr1	1169055	1169076	22	+	1164055
hsa-miR-4292	MIMAT0016919	chr9	136830996	136831013	18	+	136825996
hsa-miR-4293	MIMAT0016848	chr10	14383210	14383226	17	-	14378210
hsa-miR-4295	MIMAT0016844	chr10	112634180	112634197	18	+	112629180
hsa-miR-4296	MIMAT0016845	chr10	125032844	125032860	17	-	125027844
hsa-miR-4297	MIMAT0016846	chr10	129843349	129843364	16	-	129838349
hsa-miR-4300	MIMAT0016853	chr11	81890751	81890768	18	-	81885751
hsa-miR-4301	MIMAT0016850	chr11	113450059	113450078	20	-	113445059
hsa-miR-4304	MIMAT0016854	chr12	123010702	123010718	17	-	123005702
hsa-miR-4306	MIMAT0016858	chr13	99643123	99643139	17	+	99638123
hsa-miR-4307	MIMAT0016860	chr14	26908697	26908715	19	+	26903697
hsa-miR-4308	MIMAT0016861	chr14	54878123	54878140	18	-	54873123
hsa-miR-431-3p	MIMAT0004757	chr14	100881069	100881090	22	+	100876069
hsa-miR-431-5p	MIMAT0001625	chr14	100881026	100881046	21	+	100876026
hsa-miR-4310	MIMAT0016862	chr15	41866505	41866520	16	-	41861505
hsa-miR-4312	MIMAT0016864	chr15	68801860	68801878	19	-	68796860
hsa-miR-4315	MIMAT0016866	chr17	45475408	45475425	18	-	45470408
hsa-miR-4317	MIMAT0016872	chr18	6374399	6374415	17	-	6369399
hsa-miR-432-3p	MIMAT0002815	chr14	100884544	100884564	21	+	100879544
hsa-miR-432-5p	MIMAT0002814	chr14	100884496	100884518	23	+	100879496
hsa-miR-4320	MIMAT0016871	chr18	50126509	50126526	18	-	50121509
hsa-miR-4321	MIMAT0016874	chr19	2250688	2250708	21	+	2245688
hsa-miR-4323	MIMAT0016875	chr19	42133455	42133472	18	-	42128455
hsa-miR-4324	MIMAT0016876	chr19	49308807	49308826	20	-	49303807
hsa-miR-4326	MIMAT0016888	chr20	63286818	63286837	20	+	63281818
hsa-miR-4329	MIMAT0016923	chrX	112780728	112780746	19	-	112775728
hsa-miR-433-3p	MIMAT0001627	chr14	100881949	100881970	22	+	100876949
hsa-miR-433-5p	MIMAT0026554	chr14	100881897	100881918	22	+	100876897
hsa-miR-4419a	MIMAT0018931	chr1	23057880	23057896	17	-	23052880
hsa-miR-4420	MIMAT0018933	chr1	30739158	30739179	22	-	30734158
hsa-miR-4421	MIMAT0018934	chr1	51059879	51059900	22	+	51054879
hsa-miR-4422	MIMAT0018935	chr1	55225656	55225676	21	+	55220656
hsa-miR-4423-3p	MIMAT0018936	chr1	85133842	85133862	21	+	85128842
hsa-miR-4423-5p	MIMAT0019232	chr1	85133806	85133827	22	+	85128806
hsa-miR-4424	MIMAT0018939	chr1	178677763	178677784	22	+	178672763
hsa-miR-4426	MIMAT0018941	chr1	192716333	192716349	17	+	192711333
hsa-miR-4427	MIMAT0018942	chr1	233624195	233624215	21	+	233619195
hsa-miR-4428	MIMAT0018943	chr1	237471164	237471185	22	+	237466164
hsa-miR-4432	MIMAT0018948	chr2	60387362	60387381	20	-	60382362
hsa-miR-4433b-3p	MIMAT0030414	chr2	64340769	64340789	21	-	64335769
hsa-miR-4433b-5p	MIMAT0030413	chr2	64340809	64340829	21	-	64335809
hsa-miR-4434	MIMAT0018950	chr2	64525520	64525537	18	+	64520520
hsa-miR-4435	MIMAT0018951	chr2	87629764	87629785	22	+	87624764
hsa-miR-4436b-3p	MIMAT0019941	chr2	110086443	110086464	22	-	110081443
hsa-miR-4436b-5p	MIMAT0019940	chr2	110086490	110086511	22	-	110081490
hsa-miR-4438	MIMAT0018956	chr2	213758122	213758142	21	+	213753122
hsa-miR-4439	MIMAT0018957	chr2	225010516	225010537	22	-	225005516
hsa-miR-4440	MIMAT0018958	chr2	239068829	239068850	22	-	239063829
hsa-miR-4441	MIMAT0018959	chr2	239085828	239085844	17	-	239080828
hsa-miR-4444	MIMAT0018962	chr2	177212768	177212785	18	+	177207768
hsa-miR-4445-3p	MIMAT0018964	chr3	109602871	109602891	21	+	109597871
hsa-miR-4445-5p	MIMAT0018963	chr3	109602835	109602856	22	+	109597835
hsa-miR-4446-3p	MIMAT0018965	chr3	113594918	113594939	22	+	113589918
hsa-miR-4446-5p	MIMAT0019233	chr3	113594883	113594904	22	+	113589883
hsa-miR-4447	MIMAT0018966	chr3	116850289	116850305	17	-	116845289
hsa-miR-4448	MIMAT0018967	chr3	183886860	183886879	20	+	183881860
hsa-miR-4449	MIMAT0018968	chr4	52712720	52712741	22	+	52707720
hsa-miR-4450	MIMAT0018971	chr4	76573572	76573593	22	+	76568572
hsa-miR-4451	MIMAT0018973	chr4	85722515	85722531	17	+	85717515
hsa-miR-4452	MIMAT0018974	chr4	86542485	86542507	23	-	86537485
hsa-miR-4453	MIMAT0018975	chr4	152536432	152536451	20	+	152531432
hsa-miR-4457	MIMAT0018979	chr5	1309314	1309335	22	-	1304314
hsa-miR-4458	MIMAT0018980	chr5	8460933	8460951	19	+	8455933
hsa-miR-4459	MIMAT0018981	chr5	54075560	54075581	22	-	54070560
hsa-miR-4461	MIMAT0018983	chr5	134928084	134928106	23	+	134923084
hsa-miR-4467	MIMAT0018994	chr7	102471472	102471493	22	+	102466472
hsa-miR-4469	MIMAT0018996	chr8	42896203	42896224	22	-	42891203
hsa-miR-4470	MIMAT0018997	chr8	61714832	61714852	21	+	61709832
hsa-miR-4473	MIMAT0019000	chr9	20411161	20411182	22	-	20406161
hsa-miR-4474-3p	MIMAT0019001	chr9	20502277	20502298	22	-	20497277
hsa-miR-4474-5p	MIMAT0019234	chr9	20502310	20502330	21	-	20497310
hsa-miR-4476	MIMAT0019003	chr9	36893466	36893487	22	-	36888466
hsa-miR-4479	MIMAT0019011	chr9	136886777	136886798	22	+	136881777
hsa-miR-448	MIMAT0001532	chrX	114823524	114823545	22	+	114818524
hsa-miR-4480	MIMAT0019014	chr10	12578796	12578816	21	+	12573796
hsa-miR-4482-3p	MIMAT0020958	chr10	104268341	104268362	22	-	104263341
hsa-miR-4482-5p	MIMAT0019016	chr10	104268377	104268398	22	-	104263377
hsa-miR-4485-3p	MIMAT0019019	chr11	10508277	10508296	20	-	10503277
hsa-miR-4485-5p	MIMAT0032116	chr11	10508305	10508320	16	-	10503305
hsa-miR-4486	MIMAT0019020	chr11	19575314	19575330	17	+	19570314
hsa-miR-4489	MIMAT0019023	chr11	65649197	65649217	21	+	65644197
hsa-miR-4496	MIMAT0019031	chr12	108635849	108635870	22	+	108630849
hsa-miR-4498	MIMAT0019033	chr12	120155473	120155494	22	-	120150473
hsa-miR-4499	MIMAT0019035	chr13	20433830	20433846	17	-	20428830
hsa-miR-449a	MIMAT0001541	chr5	55170586	55170607	22	-	55165586
hsa-miR-449b-3p	MIMAT0009203	chr5	55170667	55170688	22	-	55165667
hsa-miR-449b-5p	MIMAT0003327	chr5	55170706	55170727	22	-	55165706
hsa-miR-449c-3p	MIMAT0013771	chr5	55172275	55172297	23	-	55167275
hsa-miR-449c-5p	MIMAT0010251	chr5	55172313	55172337	25	-	55167313
hsa-miR-4500	MIMAT0019036	chr13	87618671	87618687	17	-	87613671
hsa-miR-4501	MIMAT0019037	chr13	96427229	96427249	21	+	96422229
hsa-miR-4503	MIMAT0019039	chr14	36952358	36952379	22	-	36947358
hsa-miR-4504	MIMAT0019040	chr14	50299871	50299892	22	-	50294871
hsa-miR-4506	MIMAT0019042	chr14	93948233	93948252	20	-	93943233
hsa-miR-450a-1-3p	MIMAT0022700	chrX	134540358	134540379	22	-	134535358
hsa-miR-450a-2-3p	MIMAT0031074	chrX	134540529	134540550	22	-	134535529
hsa-miR-450a-5p	MIMAT0001545	chrX	134540393	134540414	22	-	134535393
hsa-miR-450b-3p	MIMAT0004910	chrX	134540194	134540215	22	-	134535194
hsa-miR-450b-5p	MIMAT0004909	chrX	134540231	134540252	22	-	134535231
hsa-miR-4511	MIMAT0019048	chr15	65719297	65719318	22	-	65714297
hsa-miR-4512	MIMAT0019049	chr15	66496965	66496986	22	-	66491965
hsa-miR-4515	MIMAT0019052	chr15	83067349	83067370	22	+	83062349
hsa-miR-4517	MIMAT0019054	chr16	28958587	28958611	25	+	28953587
hsa-miR-4518	MIMAT0019055	chr16	30503968	30503993	26	+	30498968
hsa-miR-4519	MIMAT0019056	chr16	30875301	30875318	18	-	30870301
hsa-miR-451a	MIMAT0001631	chr17	28861403	28861424	22	-	28856403
hsa-miR-452-3p	MIMAT0001636	chrX	151959634	151959655	22	-	151954634
hsa-miR-452-5p	MIMAT0001635	chrX	151959678	151959699	22	-	151954678
hsa-miR-4520-3p	MIMAT0019057	chr17	6655447	6655468	22	-	6650447
hsa-miR-4520-5p	MIMAT0019235	chr17	6655482	6655501	20	-	6650482
hsa-miR-4522	MIMAT0019060	chr17	27293922	27293942	21	-	27288922
hsa-miR-4523	MIMAT0019061	chr17	29390668	29390688	21	+	29385668
hsa-miR-4524a-3p	MIMAT0019063	chr17	69099570	69099591	22	-	69094570
hsa-miR-4524a-5p	MIMAT0019062	chr17	69099606	69099627	22	-	69094606
hsa-miR-4525	MIMAT0019064	chr17	82668281	82668301	21	-	82663281
hsa-miR-4526	MIMAT0019065	chr18	13611167	13611188	22	+	13606167
hsa-miR-4527	MIMAT0019066	chr18	47380503	47380524	22	+	47375503
hsa-miR-4528	MIMAT0019067	chr18	53237156	53237177	22	+	53232156
hsa-miR-4529-3p	MIMAT0019068	chr18	55479270	55479290	21	+	55474270
hsa-miR-4529-5p	MIMAT0019236	chr18	55479226	55479247	22	+	55474226
hsa-miR-4531	MIMAT0019070	chr19	44653689	44653705	17	-	44648689
hsa-miR-4533	MIMAT0019072	chr20	60478119	60478140	22	+	60473119
hsa-miR-4534	MIMAT0019073	chr22	37988829	37988845	17	+	37983829
hsa-miR-4535	MIMAT0019075	chr22	48780331	48780347	17	+	48775331
hsa-miR-454-3p	MIMAT0003885	chr17	59137787	59137809	23	-	59132787
hsa-miR-454-5p	MIMAT0003884	chr17	59137828	59137849	22	-	59132828
hsa-miR-4540	MIMAT0019083	chr9	36864254	36864274	21	-	36859254
hsa-miR-455-3p	MIMAT0004784	chr9	114209487	114209507	21	+	114204487
hsa-miR-455-5p	MIMAT0003150	chr9	114209449	114209470	22	+	114204449
hsa-miR-4632-3p	MIMAT0019688	chr1	12191752	12191773	22	+	12186752
hsa-miR-4632-5p	MIMAT0022977	chr1	12191713	12191735	23	+	12186713
hsa-miR-4633-3p	MIMAT0019690	chr5	129097737	129097758	22	+	129092737
hsa-miR-4633-5p	MIMAT0019689	chr5	129097702	129097721	20	+	129092702
hsa-miR-4634	MIMAT0019691	chr5	174751743	174751761	19	+	174746743
hsa-miR-4635	MIMAT0019692	chr5	1062904	1062924	21	-	1057904
hsa-miR-4636	MIMAT0019693	chr5	9053865	9053886	22	-	9048865
hsa-miR-4637	MIMAT0019694	chr5	14825932	14825953	22	-	14820932
hsa-miR-4638-3p	MIMAT0019696	chr5	181222577	181222599	23	-	181217577
hsa-miR-4638-5p	MIMAT0019695	chr5	181222612	181222632	21	-	181217612
hsa-miR-4639-3p	MIMAT0019698	chr6	16141603	16141622	20	+	16136603
hsa-miR-4639-5p	MIMAT0019697	chr6	16141556	16141577	22	+	16136556
hsa-miR-4640-3p	MIMAT0019700	chr6	30890949	30890970	22	+	30885949
hsa-miR-4640-5p	MIMAT0019699	chr6	30890891	30890913	23	+	30885891
hsa-miR-4641	MIMAT0019701	chr6	41598764	41598787	24	+	41593764
hsa-miR-4642	MIMAT0019702	chr6	44435650	44435671	22	+	44430650
hsa-miR-4644	MIMAT0019704	chr6	170330813	170330835	23	+	170325813
hsa-miR-4646-3p	MIMAT0019708	chr6	31701029	31701049	21	-	31696029
hsa-miR-4646-5p	MIMAT0019707	chr6	31701070	31701091	22	-	31696070
hsa-miR-4647	MIMAT0019709	chr6	44254253	44254275	23	-	44249253
hsa-miR-4648	MIMAT0019710	chr7	2527074	2527093	20	+	2522074
hsa-miR-4649-3p	MIMAT0019712	chr7	44110891	44110911	21	+	44105891
hsa-miR-4649-5p	MIMAT0019711	chr7	44110851	44110874	24	+	44105851
hsa-miR-4651	MIMAT0019715	chr7	75915206	75915225	20	+	75910206
hsa-miR-4652-3p	MIMAT0019717	chr7	93716977	93716998	22	+	93711977
hsa-miR-4652-5p	MIMAT0019716	chr7	93716937	93716958	22	+	93711937
hsa-miR-4653-3p	MIMAT0019719	chr7	101159524	101159546	23	+	101154524
hsa-miR-4653-5p	MIMAT0019718	chr7	101159482	101159503	22	+	101154482
hsa-miR-4654	MIMAT0019720	chr1	162157116	162157137	22	+	162152116
hsa-miR-4655-3p	MIMAT0019722	chr7	1844189	1844209	21	-	1839189
hsa-miR-4655-5p	MIMAT0019721	chr7	1844223	1844244	22	-	1839223
hsa-miR-4657	MIMAT0019724	chr7	44881778	44881800	23	-	44876778
hsa-miR-4658	MIMAT0019725	chr7	100156611	100156633	23	-	100151611
hsa-miR-4659a-3p	MIMAT0019727	chr8	6745212	6745233	22	+	6740212
hsa-miR-4659a-5p	MIMAT0019726	chr8	6745177	6745198	22	+	6740177
hsa-miR-4660	MIMAT0019728	chr8	9048453	9048475	23	+	9043453
hsa-miR-4661-3p	MIMAT0019730	chr8	91205531	91205552	22	+	91200531
hsa-miR-4661-5p	MIMAT0019729	chr8	91205494	91205515	22	+	91200494
hsa-miR-4663	MIMAT0019735	chr8	123215831	123215854	24	-	123210831
hsa-miR-4664-3p	MIMAT0019738	chr8	143733089	143733110	22	-	143728089
hsa-miR-4664-5p	MIMAT0019737	chr8	143733123	143733144	22	-	143728123
hsa-miR-4665-3p	MIMAT0019740	chr9	6007871	6007896	26	+	6002871
hsa-miR-4665-5p	MIMAT0019739	chr9	6007835	6007857	23	+	6002835
hsa-miR-4666a-3p	MIMAT0019742	chr1	228462125	228462145	21	+	228457125
hsa-miR-4666a-5p	MIMAT0019741	chr1	228462083	228462103	21	+	228457083
hsa-miR-4666b	MIMAT0022485	chrX	29574286	29574308	23	+	29569286
hsa-miR-4667-3p	MIMAT0019744	chr9	35608139	35608159	21	+	35603139
hsa-miR-4667-5p	MIMAT0019743	chr9	35608096	35608117	22	+	35603096
hsa-miR-4668-3p	MIMAT0019746	chr9	111932147	111932169	23	+	111927147
hsa-miR-4668-5p	MIMAT0019745	chr9	111932100	111932122	23	+	111927100
hsa-miR-4669	MIMAT0019749	chr9	134379449	134379470	22	+	134374449
hsa-miR-4670-3p	MIMAT0019751	chr9	92527991	92528012	22	-	92522991
hsa-miR-4670-5p	MIMAT0019750	chr9	92528030	92528051	22	-	92523030
hsa-miR-4671-3p	MIMAT0019753	chr1	234306512	234306532	21	+	234301512
hsa-miR-4671-5p	MIMAT0019752	chr1	234306476	234306497	22	+	234301476
hsa-miR-4672	MIMAT0019754	chr9	127869425	127869445	21	-	127864425
hsa-miR-4673	MIMAT0019755	chr9	136519604	136519625	22	-	136514604
hsa-miR-4675	MIMAT0019757	chr10	20552015	20552036	22	+	20547015
hsa-miR-4676-3p	MIMAT0019759	chr10	72721072	72721093	22	+	72716072
hsa-miR-4676-5p	MIMAT0019758	chr10	72721038	72721058	21	+	72716038
hsa-miR-4677-3p	MIMAT0019761	chr1	243346225	243346246	22	+	243341225
hsa-miR-4677-5p	MIMAT0019760	chr1	243346188	243346209	22	+	243341188
hsa-miR-4680-3p	MIMAT0019765	chr10	110898131	110898151	21	+	110893131
hsa-miR-4680-5p	MIMAT0019764	chr10	110898094	110898116	23	+	110893094
hsa-miR-4681	MIMAT0019766	chr10	119377975	119377996	22	+	119372975
hsa-miR-4684-3p	MIMAT0019770	chr1	22719566	22719587	22	+	22714566
hsa-miR-4684-5p	MIMAT0019769	chr1	22719530	22719551	22	+	22714530
hsa-miR-4685-3p	MIMAT0019772	chr10	98431292	98431313	22	-	98426292
hsa-miR-4685-5p	MIMAT0019771	chr10	98431332	98431357	26	-	98426332
hsa-miR-4687-3p	MIMAT0019775	chr11	3856113	3856133	21	+	3851113
hsa-miR-4687-5p	MIMAT0019774	chr11	3856073	3856094	22	+	3851073
hsa-miR-4688	MIMAT0019777	chr11	46376456	46376477	22	+	46371456
hsa-miR-4690-3p	MIMAT0019780	chr11	65636348	65636368	21	+	65631348
hsa-miR-4690-5p	MIMAT0019779	chr11	65636310	65636331	22	+	65631310
hsa-miR-4691-3p	MIMAT0019782	chr11	68033949	68033971	23	+	68028949
hsa-miR-4691-5p	MIMAT0019781	chr11	68033910	68033932	23	+	68028910
hsa-miR-4695-3p	MIMAT0019789	chr1	18883204	18883225	22	-	18878204
hsa-miR-4695-5p	MIMAT0019788	chr1	18883250	18883271	22	-	18878250
hsa-miR-4696	MIMAT0019790	chr11	74720307	74720328	22	-	74715307
hsa-miR-4697-3p	MIMAT0019792	chr11	133898506	133898529	24	-	133893506
hsa-miR-4697-5p	MIMAT0019791	chr11	133898551	133898572	22	-	133893551
hsa-miR-4698	MIMAT0019793	chr12	47187860	47187882	23	+	47182860
hsa-miR-4699-3p	MIMAT0019795	chr12	81158433	81158454	22	+	81153433
hsa-miR-4699-5p	MIMAT0019794	chr12	81158397	81158418	22	+	81153397
hsa-miR-4700-3p	MIMAT0019797	chr12	120723233	120723258	26	+	120718233
hsa-miR-4700-5p	MIMAT0019796	chr12	120723202	120723223	22	+	120718202
hsa-miR-4701-3p	MIMAT0019799	chr12	48771980	48771999	20	-	48766980
hsa-miR-4701-5p	MIMAT0019798	chr12	48772014	48772035	22	-	48767014
hsa-miR-4705	MIMAT0019805	chr13	102045974	102045995	22	-	102040974
hsa-miR-4706	MIMAT0019806	chr14	65044697	65044721	25	+	65039697
hsa-miR-4707-3p	MIMAT0019808	chr14	22956957	22956978	22	-	22951957
hsa-miR-4707-5p	MIMAT0019807	chr14	22956998	22957020	23	-	22951998
hsa-miR-4709-3p	MIMAT0019812	chr14	74480135	74480157	23	-	74475135
hsa-miR-4709-5p	MIMAT0019811	chr14	74480175	74480196	22	-	74475175
hsa-miR-4712-3p	MIMAT0019819	chr15	50360385	50360405	21	+	50355385
hsa-miR-4712-5p	MIMAT0019818	chr15	50360337	50360358	22	+	50355337
hsa-miR-4713-3p	MIMAT0019821	chr15	51242233	51242254	22	+	51237233
hsa-miR-4713-5p	MIMAT0019820	chr15	51242200	51242221	22	+	51237200
hsa-miR-4714-3p	MIMAT0019823	chr15	98784473	98784494	22	+	98779473
hsa-miR-4714-5p	MIMAT0019822	chr15	98784435	98784456	22	+	98779435
hsa-miR-4715-3p	MIMAT0019825	chr15	25848758	25848780	23	-	25843758
hsa-miR-4715-5p	MIMAT0019824	chr15	25848795	25848816	22	-	25843795
hsa-miR-4719	MIMAT0019832	chr16	76868988	76869009	22	+	76863988
hsa-miR-4720-3p	MIMAT0019834	chr16	81385063	81385083	21	+	81380063
hsa-miR-4720-5p	MIMAT0019833	chr16	81385021	81385042	22	+	81380021
hsa-miR-4721	MIMAT0019835	chr16	28843927	28843948	22	-	28838927
hsa-miR-4722-3p	MIMAT0019837	chr16	88716278	88716299	22	-	88711278
hsa-miR-4722-5p	MIMAT0019836	chr16	88716315	88716337	23	-	88711315
hsa-miR-4723-3p	MIMAT0019839	chr17	28360712	28360733	22	+	28355712
hsa-miR-4723-5p	MIMAT0019838	chr17	28360660	28360683	24	+	28355660
hsa-miR-4724-3p	MIMAT0019842	chr17	31534941	31534961	21	+	31529941
hsa-miR-4724-5p	MIMAT0019841	chr17	31534893	31534915	23	+	31529893
hsa-miR-4725-3p	MIMAT0019844	chr17	31575326	31575347	22	+	31570326
hsa-miR-4725-5p	MIMAT0019843	chr17	31575281	31575301	21	+	31570281
hsa-miR-4726-3p	MIMAT0019846	chr17	38719727	38719748	22	+	38714727
hsa-miR-4726-5p	MIMAT0019845	chr17	38719691	38719713	23	+	38714691
hsa-miR-4727-3p	MIMAT0019848	chr17	38825871	38825892	22	+	38820871
hsa-miR-4727-5p	MIMAT0019847	chr17	38825839	38825859	21	+	38820839
hsa-miR-4728-3p	MIMAT0019850	chr17	39726537	39726561	25	+	39721537
hsa-miR-4728-5p	MIMAT0019849	chr17	39726496	39726518	23	+	39721496
hsa-miR-4729	MIMAT0019851	chr17	59366092	59366113	22	+	59361092
hsa-miR-4730	MIMAT0019852	chr17	80419427	80419449	23	+	80414427
hsa-miR-4731-3p	MIMAT0019854	chr17	15251634	15251655	22	-	15246634
hsa-miR-4731-5p	MIMAT0019853	chr17	15251666	15251687	22	-	15246666
hsa-miR-4732-3p	MIMAT0019856	chr17	28861668	28861688	21	-	28856668
hsa-miR-4732-5p	MIMAT0019855	chr17	28861700	28861722	23	-	28856700
hsa-miR-4733-3p	MIMAT0019858	chr17	31094358	31094379	22	-	31089358
hsa-miR-4733-5p	MIMAT0019857	chr17	31094395	31094416	22	-	31089395
hsa-miR-4735-3p	MIMAT0019861	chr1	196582417	196582437	21	-	196577417
hsa-miR-4735-5p	MIMAT0019860	chr1	196582453	196582474	22	-	196577453
hsa-miR-4738-3p	MIMAT0019867	chr17	75784530	75784551	22	-	75779530
hsa-miR-4738-5p	MIMAT0019866	chr17	75784567	75784588	22	-	75779567
hsa-miR-4741	MIMAT0019871	chr18	22933407	22933429	23	+	22928407
hsa-miR-4742-3p	MIMAT0019873	chr1	224398227	224398249	23	-	224393227
hsa-miR-4742-5p	MIMAT0019872	chr1	224398289	224398311	23	-	224393289
hsa-miR-4743-3p	MIMAT0022978	chr18	48670648	48670668	21	+	48665648
hsa-miR-4743-5p	MIMAT0019874	chr18	48670602	48670624	23	+	48665602
hsa-miR-4744	MIMAT0019875	chr18	49049737	49049759	23	-	49044737
hsa-miR-4745-3p	MIMAT0019879	chr19	804977	804999	23	+	799977
hsa-miR-4745-5p	MIMAT0019878	chr19	804941	804963	23	+	799941
hsa-miR-4747-3p	MIMAT0019883	chr19	4932719	4932740	22	+	4927719
hsa-miR-4747-5p	MIMAT0019882	chr19	4932687	4932708	22	+	4927687
hsa-miR-4748	MIMAT0019884	chr19	10780263	10780283	21	+	10775263
hsa-miR-4749-3p	MIMAT0019886	chr19	49854632	49854651	20	+	49849632
hsa-miR-4749-5p	MIMAT0019885	chr19	49854593	49854614	22	+	49849593
hsa-miR-4750-3p	MIMAT0022979	chr19	49888209	49888230	22	+	49883209
hsa-miR-4750-5p	MIMAT0019887	chr19	49888177	49888198	22	+	49883177
hsa-miR-4751	MIMAT0019888	chr19	49933073	49933096	24	+	49928073
hsa-miR-4753-3p	MIMAT0019891	chr1	235190040	235190061	22	-	235185040
hsa-miR-4753-5p	MIMAT0019890	chr1	235190086	235190107	22	-	235185086
hsa-miR-4755-3p	MIMAT0019896	chr20	34049162	34049183	22	+	34044162
hsa-miR-4755-5p	MIMAT0019895	chr20	34049128	34049149	22	+	34044128
hsa-miR-4756-3p	MIMAT0019900	chr20	54068418	54068439	22	-	54063418
hsa-miR-4756-5p	MIMAT0019899	chr20	54068452	54068474	23	-	54063452
hsa-miR-4758-3p	MIMAT0019904	chr20	62332490	62332512	23	-	62327490
hsa-miR-4758-5p	MIMAT0019903	chr20	62332534	62332556	23	-	62327534
hsa-miR-4760-3p	MIMAT0019907	chr21	40212359	40212380	22	-	40207359
hsa-miR-4760-5p	MIMAT0019906	chr21	40212401	40212422	22	-	40207401
hsa-miR-4761-3p	MIMAT0019909	chr22	19963814	19963834	21	+	19958814
hsa-miR-4761-5p	MIMAT0019908	chr22	19963755	19963775	21	+	19958755
hsa-miR-4762-3p	MIMAT0019911	chr22	45760572	45760593	22	+	45755572
hsa-miR-4762-5p	MIMAT0019910	chr22	45760532	45760552	21	+	45755532
hsa-miR-4763-3p	MIMAT0019913	chr22	46113624	46113647	24	+	46108624
hsa-miR-4763-5p	MIMAT0019912	chr22	46113584	46113604	21	+	46108584
hsa-miR-4764-3p	MIMAT0019915	chr22	33436588	33436609	22	-	33431588
hsa-miR-4764-5p	MIMAT0019914	chr22	33436640	33436660	21	-	33431640
hsa-miR-4765	MIMAT0019916	chr2	32635300	32635321	22	+	32630300
hsa-miR-4766-3p	MIMAT0019918	chr22	40813893	40813913	21	-	40808893
hsa-miR-4766-5p	MIMAT0019917	chr22	40813927	40813947	21	-	40808927
hsa-miR-4768-3p	MIMAT0019921	chrX	17425927	17425946	20	+	17420927
hsa-miR-4768-5p	MIMAT0019920	chrX	17425889	17425910	22	+	17420889
hsa-miR-4769-3p	MIMAT0019923	chrX	47587476	47587497	22	+	47582476
hsa-miR-4769-5p	MIMAT0019922	chrX	47587436	47587459	24	+	47582436
hsa-miR-4771	MIMAT0019925	chr2	87194830	87194850	21	+	87189830
hsa-miR-4772-3p	MIMAT0019927	chr2	102432336	102432357	22	+	102427336
hsa-miR-4772-5p	MIMAT0019926	chr2	102432300	102432321	22	+	102427300
hsa-miR-4773	MIMAT0019928	chr2	151368343	151368364	22	-	151363343
hsa-miR-4774-3p	MIMAT0019930	chr2	168582989	168583009	21	+	168577989
hsa-miR-4774-5p	MIMAT0019929	chr2	168582953	168582974	22	+	168577953
hsa-miR-4775	MIMAT0019931	chr2	207754816	207754837	22	+	207749816
hsa-miR-4776-3p	MIMAT0019933	chr2	212926310	212926332	23	+	212921310
hsa-miR-4776-5p	MIMAT0019932	chr2	212926266	212926287	22	+	212921266
hsa-miR-4777-3p	MIMAT0019935	chr2	231362764	231362785	22	+	231357764
hsa-miR-4777-5p	MIMAT0019934	chr2	231362723	231362744	22	+	231357723
hsa-miR-4779	MIMAT0019938	chr2	86193037	86193058	22	-	86188037
hsa-miR-4781-3p	MIMAT0019943	chr1	54054124	54054145	22	+	54049124
hsa-miR-4781-5p	MIMAT0019942	chr1	54054091	54054111	21	+	54049091
hsa-miR-4782-3p	MIMAT0019945	chr2	113721298	113721319	22	-	113716298
hsa-miR-4782-5p	MIMAT0019944	chr2	113721338	113721359	22	-	113716338
hsa-miR-4784	MIMAT0019948	chr2	131491208	131491227	20	-	131486208
hsa-miR-4785	MIMAT0019949	chr2	160407819	160407839	21	-	160402819
hsa-miR-4786-3p	MIMAT0019955	chr2	239943023	239943044	22	-	239938023
hsa-miR-4786-5p	MIMAT0019954	chr2	239943063	239943084	22	-	239938063
hsa-miR-4787-3p	MIMAT0019957	chr3	50675130	50675153	24	+	50670130
hsa-miR-4787-5p	MIMAT0019956	chr3	50675093	50675114	22	+	50670093
hsa-miR-4788	MIMAT0019958	chr3	134437836	134437857	22	+	134432836
hsa-miR-4789-3p	MIMAT0019960	chr3	175369590	175369610	21	+	175364590
hsa-miR-4789-5p	MIMAT0019959	chr3	175369552	175369573	22	+	175364552
hsa-miR-4793-3p	MIMAT0019966	chr3	48644201	48644223	23	-	48639201
hsa-miR-4793-5p	MIMAT0019965	chr3	48644239	48644262	24	-	48639239
hsa-miR-4794	MIMAT0019967	chr1	64579855	64579876	22	+	64574855
hsa-miR-4795-3p	MIMAT0019969	chr3	87226199	87226220	22	-	87221199
hsa-miR-4795-5p	MIMAT0019968	chr3	87226240	87226260	21	-	87221240
hsa-miR-4796-3p	MIMAT0019971	chr3	114743452	114743473	22	-	114738452
hsa-miR-4796-5p	MIMAT0019970	chr3	114743496	114743517	22	-	114738496
hsa-miR-4797-3p	MIMAT0019973	chr3	197293888	197293908	21	-	197288888
hsa-miR-4797-5p	MIMAT0019972	chr3	197293919	197293939	21	-	197288919
hsa-miR-4798-3p	MIMAT0019975	chr4	7310496	7310517	22	+	7305496
hsa-miR-4798-5p	MIMAT0019974	chr4	7310459	7310480	22	+	7305459
hsa-miR-4799-3p	MIMAT0019977	chr4	147782639	147782660	22	+	147777639
hsa-miR-4799-5p	MIMAT0019976	chr4	147782604	147782625	22	+	147777604
hsa-miR-4800-3p	MIMAT0019979	chr4	2250091	2250109	19	-	2245091
hsa-miR-4800-5p	MIMAT0019978	chr4	2250127	2250147	21	-	2245127
hsa-miR-4802-3p	MIMAT0019982	chr4	40502051	40502073	23	-	40497051
hsa-miR-4802-5p	MIMAT0019981	chr4	40502086	40502107	22	-	40497086
hsa-miR-4803	MIMAT0019983	chr5	72169476	72169496	21	+	72164476
hsa-miR-4804-3p	MIMAT0019985	chr5	72878635	72878655	21	+	72873635
hsa-miR-4804-5p	MIMAT0019984	chr5	72878600	72878620	21	+	72873600
hsa-miR-483-3p	MIMAT0002173	chr11	2134142	2134162	21	-	2129142
hsa-miR-483-5p	MIMAT0004761	chr11	2134181	2134202	22	-	2129181
hsa-miR-484	MIMAT0002174	chr16	15643301	15643322	22	+	15638301
hsa-miR-485-3p	MIMAT0002176	chr14	101055464	101055485	22	+	101050464
hsa-miR-485-5p	MIMAT0002175	chr14	101055427	101055448	22	+	101050427
hsa-miR-486-3p	MIMAT0004762	chr8	41660443	41660463	21	-	41655443
hsa-miR-486-5p	MIMAT0002177	chr8	41660484	41660505	22	-	41655484
hsa-miR-487a-3p	MIMAT0002178	chr14	101052494	101052515	22	+	101047494
hsa-miR-487a-5p	MIMAT0026559	chr14	101052458	101052479	22	+	101047458
hsa-miR-487b-3p	MIMAT0003180	chr14	101046505	101046526	22	+	101041505
hsa-miR-487b-5p	MIMAT0026614	chr14	101046469	101046490	22	+	101041469
hsa-miR-488-3p	MIMAT0004763	chr1	177029374	177029394	21	-	177024374
hsa-miR-488-5p	MIMAT0002804	chr1	177029412	177029432	21	-	177024412
hsa-miR-489-3p	MIMAT0002805	chr7	93483947	93483968	22	-	93478947
hsa-miR-489-5p	MIMAT0026605	chr7	93483985	93484006	22	-	93478985
hsa-miR-490-3p	MIMAT0002806	chr7	136903242	136903263	22	+	136898242
hsa-miR-490-5p	MIMAT0004764	chr7	136903205	136903224	20	+	136898205
hsa-miR-491-3p	MIMAT0004765	chr9	20716154	20716175	22	+	20711154
hsa-miR-491-5p	MIMAT0002807	chr9	20716120	20716141	22	+	20711120
hsa-miR-492	MIMAT0002812	chr12	94834427	94834449	23	+	94829427
hsa-miR-493-3p	MIMAT0003161	chr14	100869116	100869137	22	+	100864116
hsa-miR-493-5p	MIMAT0002813	chr14	100869075	100869096	22	+	100864075
hsa-miR-494-3p	MIMAT0002816	chr14	101029681	101029702	22	+	101024681
hsa-miR-494-5p	MIMAT0026607	chr14	101029648	101029670	23	+	101024648
hsa-miR-495-3p	MIMAT0002817	chr14	101033804	101033825	22	+	101028804
hsa-miR-495-5p	MIMAT0022924	chr14	101033768	101033789	22	+	101028768
hsa-miR-496	MIMAT0002818	chr14	101060628	101060649	22	+	101055628
hsa-miR-497-3p	MIMAT0004768	chr17	7017938	7017959	22	-	7012938
hsa-miR-497-5p	MIMAT0002820	chr17	7017979	7017999	21	-	7012979
hsa-miR-4999-3p	MIMAT0021018	chr19	8389311	8389330	20	-	8384311
hsa-miR-4999-5p	MIMAT0021017	chr19	8389340	8389360	21	-	8384340
hsa-miR-499a-3p	MIMAT0004772	chr20	34990445	34990466	22	+	34985445
hsa-miR-499a-5p	MIMAT0002870	chr20	34990408	34990428	21	+	34985408
hsa-miR-5000-3p	MIMAT0021020	chr2	75090873	75090894	22	+	75085873
hsa-miR-5000-5p	MIMAT0021019	chr2	75090835	75090856	22	+	75085835
hsa-miR-5001-3p	MIMAT0021022	chr2	232550493	232550514	22	-	232545493
hsa-miR-5001-5p	MIMAT0021021	chr2	232550530	232550553	24	-	232545530
hsa-miR-5002-3p	MIMAT0021024	chr3	124132988	124133008	21	+	124127988
hsa-miR-5002-5p	MIMAT0021023	chr3	124132949	124132972	24	+	124127949
hsa-miR-5003-3p	MIMAT0021026	chr5	172662222	172662242	21	+	172657222
hsa-miR-5003-5p	MIMAT0021025	chr5	172662187	172662209	23	+	172657187
hsa-miR-5004-3p	MIMAT0021028	chr6	33438397	33438418	22	+	33433397
hsa-miR-5004-5p	MIMAT0021027	chr6	33438351	33438372	22	+	33433351
hsa-miR-5006-3p	MIMAT0021034	chr13	41568306	41568326	21	-	41563306
hsa-miR-5006-5p	MIMAT0021033	chr13	41568355	41568375	21	-	41563355
hsa-miR-5008-3p	MIMAT0021040	chr1	227941610	227941630	21	-	227936610
hsa-miR-5008-5p	MIMAT0021039	chr1	227941641	227941662	22	-	227936641
hsa-miR-5009-3p	MIMAT0021042	chr15	89883949	89883970	22	-	89878949
hsa-miR-5009-5p	MIMAT0021041	chr15	89883987	89884010	24	-	89878987
hsa-miR-500a-3p	MIMAT0002871	chrX	50008482	50008503	22	+	50003482
hsa-miR-500a-5p	MIMAT0004773	chrX	50008443	50008465	23	+	50003443
hsa-miR-500b-3p	MIMAT0027032	chrX	50010722	50010741	20	+	50005722
hsa-miR-500b-5p	MIMAT0016925	chrX	50010682	50010699	18	+	50005682
hsa-miR-501-3p	MIMAT0004774	chrX	50009772	50009793	22	+	50004772
hsa-miR-501-5p	MIMAT0002872	chrX	50009735	50009756	22	+	50004735
hsa-miR-5010-3p	MIMAT0021044	chr17	42514267	42514288	22	+	42509267
hsa-miR-5010-5p	MIMAT0021043	chr17	42514208	42514229	22	+	42509208
hsa-miR-5011-3p	MIMAT0021046	chr18	67081645	67081666	22	+	67076645
hsa-miR-5011-5p	MIMAT0021045	chr18	67081607	67081627	21	+	67076607
hsa-miR-502-3p	MIMAT0004775	chrX	50014649	50014670	22	+	50009649
hsa-miR-502-5p	MIMAT0002873	chrX	50014613	50014633	21	+	50009613
hsa-miR-503-3p	MIMAT0022925	chrX	134546331	134546353	23	-	134541331
hsa-miR-503-5p	MIMAT0002874	chrX	134546371	134546393	23	-	134541371
hsa-miR-504-3p	MIMAT0026612	chrX	138667724	138667744	21	-	138662724
hsa-miR-504-5p	MIMAT0002875	chrX	138667760	138667781	22	-	138662760
hsa-miR-5047	MIMAT0020541	chr17	64501230	64501250	21	-	64496230
hsa-miR-505-3p	MIMAT0002876	chrX	139924160	139924181	22	-	139919160
hsa-miR-505-5p	MIMAT0004776	chrX	139924196	139924217	22	-	139919196
hsa-miR-506-3p	MIMAT0002878	chrX	147230753	147230773	21	-	147225753
hsa-miR-506-5p	MIMAT0022701	chrX	147230788	147230809	22	-	147225788
hsa-miR-507	MIMAT0002879	chrX	147231002	147231022	21	-	147226002
hsa-miR-508-3p	MIMAT0002880	chrX	147236945	147236967	23	-	147231945
hsa-miR-508-5p	MIMAT0004778	chrX	147236980	147237002	23	-	147231980
hsa-miR-5088-3p	MIMAT0027041	chr19	49682174	49682194	21	+	49677174
hsa-miR-5088-5p	MIMAT0021080	chr19	49682122	49682145	24	+	49677122
hsa-miR-5089-3p	MIMAT0022984	chr17	46973069	46973091	23	+	46968069
hsa-miR-5089-5p	MIMAT0021081	chr17	46973027	46973047	21	+	46968027
hsa-miR-509-3-5p	MIMAT0004975	chrX	147259696	147259717	22	-	147254696
hsa-miR-509-3p	MIMAT0002881	chrX	147258775	147258796	22	-	147253775
hsa-miR-509-5p	MIMAT0004779	chrX	147258811	147258831	21	-	147253811
hsa-miR-5090	MIMAT0021082	chr7	102465752	102465774	23	+	102460752
hsa-miR-5091	MIMAT0021083	chr4	13627875	13627897	23	+	13622875
hsa-miR-5092	MIMAT0021084	chr3	125151475	125151496	22	-	125146475
hsa-miR-5094	MIMAT0021086	chr15	89850690	89850711	22	-	89845690
hsa-miR-5095	MIMAT0020600	chr1	52934936	52934956	21	+	52929936
hsa-miR-5096	MIMAT0020603	chr4	78820764	78820784	21	+	78815764
hsa-miR-510-3p	MIMAT0026613	chrX	147272342	147272362	21	-	147267342
hsa-miR-510-5p	MIMAT0002882	chrX	147272378	147272399	22	-	147267378
hsa-miR-511-3p	MIMAT0026606	chr10	17845160	17845179	20	+	17840160
hsa-miR-511-5p	MIMAT0002808	chr10	17845122	17845142	21	+	17840122
hsa-miR-513a-3p	MIMAT0004777	chrX	147213498	147213520	23	-	147208498
hsa-miR-513a-5p	MIMAT0002877	chrX	147213538	147213555	18	-	147208538
hsa-miR-513b-3p	MIMAT0026749	chrX	147199057	147199078	22	-	147194057
hsa-miR-513b-5p	MIMAT0005788	chrX	147199093	147199114	22	-	147194093
hsa-miR-513c-3p	MIMAT0022728	chrX	147189717	147189739	23	-	147184717
hsa-miR-513c-5p	MIMAT0005789	chrX	147189753	147189774	22	-	147184753
hsa-miR-514a-3p	MIMAT0002883	chrX	147279266	147279286	21	-	147274266
hsa-miR-514a-5p	MIMAT0022702	chrX	147279301	147279323	23	-	147274301
hsa-miR-514b-3p	MIMAT0015088	chrX	147250161	147250181	21	-	147245161
hsa-miR-514b-5p	MIMAT0015087	chrX	147250197	147250218	22	-	147245197
hsa-miR-5187-3p	MIMAT0021118	chr1	161227237	161227257	21	+	161222237
hsa-miR-5187-5p	MIMAT0021117	chr1	161227195	161227216	22	+	161222195
hsa-miR-5189-3p	MIMAT0027088	chr16	88468984	88469004	21	+	88463984
hsa-miR-5189-5p	MIMAT0021120	chr16	88468943	88468966	24	+	88463943
hsa-miR-5190	MIMAT0021121	chr18	13459993	13460013	21	+	13454993
hsa-miR-5191	MIMAT0021122	chr1	201719579	201719600	22	+	201714579
hsa-miR-5192	MIMAT0021123	chr2	62205882	62205903	22	+	62200882
hsa-miR-5193	MIMAT0021124	chr3	49806165	49806186	22	-	49801165
hsa-miR-5194	MIMAT0021125	chr8	130008360	130008381	22	-	130003360
hsa-miR-5196-3p	MIMAT0021129	chr19	35345581	35345601	21	+	35340581
hsa-miR-5196-5p	MIMAT0021128	chr19	35345541	35345562	22	+	35340541
hsa-miR-5197-3p	MIMAT0021131	chr5	143679923	143679945	23	+	143674923
hsa-miR-5197-5p	MIMAT0021130	chr5	143679886	143679908	23	+	143674886
hsa-miR-532-3p	MIMAT0004780	chrX	50003204	50003225	22	+	49998204
hsa-miR-532-5p	MIMAT0002888	chrX	50003167	50003188	22	+	49998167
hsa-miR-539-3p	MIMAT0022705	chr14	101047369	101047390	22	+	101042369
hsa-miR-539-5p	MIMAT0003163	chr14	101047329	101047350	22	+	101042329
hsa-miR-541-3p	MIMAT0004920	chr14	101064548	101064569	22	+	101059548
hsa-miR-541-5p	MIMAT0004919	chr14	101064504	101064528	25	+	101059504
hsa-miR-542-3p	MIMAT0003389	chrX	134541364	134541385	22	-	134536364
hsa-miR-542-5p	MIMAT0003340	chrX	134541400	134541422	23	-	134536400
hsa-miR-543	MIMAT0004954	chr14	101032033	101032054	22	+	101027033
hsa-miR-544a	MIMAT0003164	chr14	101048712	101048733	22	+	101043712
hsa-miR-544b	MIMAT0015004	chr3	124732486	124732507	22	+	124727486
hsa-miR-545-3p	MIMAT0003165	chrX	74287126	74287147	22	-	74282126
hsa-miR-545-5p	MIMAT0004785	chrX	74287164	74287185	22	-	74282164
hsa-miR-548a-5p	MIMAT0004803	chr8	104484420	104484441	22	-	104479420
hsa-miR-548aa	MIMAT0018447	chr17	67471543	67471567	25	+	67466543
hsa-miR-548ac	MIMAT0018938	chr1	116560038	116560059	22	-	116555038
hsa-miR-548ag	MIMAT0018969	chr20	60564565	60564585	21	+	60559565
hsa-miR-548ah-3p	MIMAT0020957	chr4	76575597	76575618	22	+	76570597
hsa-miR-548ah-5p	MIMAT0018972	chr4	76575561	76575580	20	+	76570561
hsa-miR-548al	MIMAT0019024	chr11	74399301	74399322	22	+	74394301
hsa-miR-548am-3p	MIMAT0019076	chrX	16627019	16627040	22	-	16622019
hsa-miR-548am-5p	MIMAT0022740	chrX	16627055	16627076	22	-	16622055
hsa-miR-548an	MIMAT0019079	chrX	106639828	106639847	20	+	106634828
hsa-miR-548ao-3p	MIMAT0021030	chr8	41271065	41271086	22	-	41266065
hsa-miR-548ao-5p	MIMAT0021029	chr8	41271102	41271123	22	-	41266102
hsa-miR-548aq-3p	MIMAT0022264	chr3	185767847	185767868	22	-	185762847
hsa-miR-548aq-5p	MIMAT0022263	chr3	185767883	185767904	22	-	185762883
hsa-miR-548ar-3p	MIMAT0022266	chr13	114244541	114244561	21	+	114239541
hsa-miR-548ar-5p	MIMAT0022265	chr13	114244505	114244525	21	+	114239505
hsa-miR-548as-3p	MIMAT0022268	chr13	92490199	92490220	22	+	92485199
hsa-miR-548as-5p	MIMAT0022267	chr13	92490163	92490184	22	+	92485163
hsa-miR-548at-3p	MIMAT0022278	chr17	42494810	42494830	21	+	42489810
hsa-miR-548at-5p	MIMAT0022277	chr17	42494773	42494794	22	+	42489773
hsa-miR-548au-3p	MIMAT0022292	chr9	93594874	93594894	21	+	93589874
hsa-miR-548au-5p	MIMAT0022291	chr9	93594841	93594861	21	+	93589841
hsa-miR-548av-3p	MIMAT0022304	chr18	72853321	72853340	20	-	72848321
hsa-miR-548av-5p	MIMAT0022303	chr18	72853365	72853382	18	-	72848365
hsa-miR-548aw	MIMAT0022471	chr9	132945714	132945733	20	+	132940714
hsa-miR-548ax	MIMAT0022474	chrX	11318656	11318677	22	-	11313656
hsa-miR-548b-3p	MIMAT0003254	chr6	119069062	119069083	22	-	119064062
hsa-miR-548b-5p	MIMAT0004798	chr6	119069098	119069119	22	-	119064098
hsa-miR-548bb-3p	MIMAT0035704	chr3	60617815	60617836	22	-	60612815
hsa-miR-548bb-5p	MIMAT0035703	chr3	60617837	60617858	22	-	60612837
hsa-miR-548c-3p	MIMAT0003285	chr12	64622569	64622590	22	+	64617569
hsa-miR-548c-5p	MIMAT0004806	chr12	64622533	64622554	22	+	64617533
hsa-miR-548e-3p	MIMAT0005874	chr10	110988978	110988999	22	+	110983978
hsa-miR-548e-5p	MIMAT0026736	chr10	110988940	110988961	22	+	110983940
hsa-miR-548f-5p	MIMAT0026739	chr10	54607926	54607947	22	-	54602926
hsa-miR-548h-5p	MIMAT0005928	chr14	64095084	64095105	22	-	64090084
hsa-miR-548j-3p	MIMAT0026737	chr22	26555239	26555259	21	-	26550239
hsa-miR-548j-5p	MIMAT0005875	chr22	26555274	26555295	22	-	26550274
hsa-miR-548k	MIMAT0005882	chr11	70283986	70284007	22	+	70278986
hsa-miR-548l	MIMAT0005889	chr11	94466545	94466566	22	-	94461545
hsa-miR-548n	MIMAT0005916	chr7	34940804	34940825	22	-	34935804
hsa-miR-548o-3p	MIMAT0005919	chr20	38516607	38516628	22	+	38511607
hsa-miR-548o-5p	MIMAT0022738	chr20	38516569	38516590	22	+	38511569
hsa-miR-548p	MIMAT0005934	chr5	100816498	100816519	22	-	100811498
hsa-miR-548s	MIMAT0014987	chr2	11767495	11767517	23	+	11762495
hsa-miR-548t-3p	MIMAT0022730	chr4	173268205	173268229	25	+	173263205
hsa-miR-548t-5p	MIMAT0015009	chr4	173268169	173268189	21	+	173263169
hsa-miR-548u	MIMAT0015013	chr6	57390180	57390202	23	+	57385180
hsa-miR-548v	MIMAT0015020	chr8	17681588	17681609	22	-	17676588
hsa-miR-548w	MIMAT0015060	chr16	26025246	26025268	23	+	26020246
hsa-miR-548x-5p	MIMAT0022733	chr21	18686135	18686157	23	-	18681135
hsa-miR-548y	MIMAT0018354	chr14	47761061	47761082	22	-	47756061
hsa-miR-550a-3-5p	MIMAT0020925	chr7	29680789	29680808	20	-	29675789
hsa-miR-550a-3p	MIMAT0003257	chr7	29680748	29680769	22	-	29675748
hsa-miR-550a-5p	MIMAT0004800	chr7	30289815	30289837	23	+	30284815
hsa-miR-550b-2-5p	MIMAT0022737	chr7	30289854	30289875	22	-	30284854
hsa-miR-550b-3p	MIMAT0018445	chr7	30289814	30289833	20	-	30284814
hsa-miR-551a	MIMAT0003214	chr1	3560710	3560730	21	-	3555710
hsa-miR-551b-3p	MIMAT0003233	chr3	168551914	168551934	21	+	168546914
hsa-miR-551b-5p	MIMAT0004794	chr3	168551875	168551896	22	+	168546875
hsa-miR-552-3p	MIMAT0003215	chr1	34669614	34669634	21	-	34664614
hsa-miR-552-5p	MIMAT0026615	chr1	34669650	34669670	21	-	34664650
hsa-miR-553	MIMAT0003216	chr1	100281256	100281276	21	+	100276256
hsa-miR-554	MIMAT0003217	chr1	151545811	151545831	21	+	151540811
hsa-miR-555	MIMAT0003219	chr1	155346365	155346385	21	-	155341365
hsa-miR-556-3p	MIMAT0004793	chr1	162342600	162342621	22	+	162337600
hsa-miR-556-5p	MIMAT0003220	chr1	162342561	162342582	22	+	162337561
hsa-miR-5572	MIMAT0022260	chr15	80581179	80581199	21	+	80576179
hsa-miR-5579-3p	MIMAT0022270	chr11	79422169	79422190	22	-	79417169
hsa-miR-5579-5p	MIMAT0022269	chr11	79422206	79422226	21	-	79417206
hsa-miR-558	MIMAT0003222	chr2	32532213	32532231	19	+	32527213
hsa-miR-5581-3p	MIMAT0022276	chr1	37500935	37500956	22	-	37495935
hsa-miR-5581-5p	MIMAT0022275	chr1	37500973	37500994	22	-	37495973
hsa-miR-5582-3p	MIMAT0022280	chr11	46753125	46753146	22	-	46748125
hsa-miR-5582-5p	MIMAT0022279	chr11	46753171	46753192	22	-	46748171
hsa-miR-5583-3p	MIMAT0022282	chr18	39676719	39676740	22	-	39671719
hsa-miR-5583-5p	MIMAT0022281	chr18	39676756	39676777	22	-	39671756
hsa-miR-5584-3p	MIMAT0022284	chr1	44545531	44545552	22	+	44540531
hsa-miR-5584-5p	MIMAT0022283	chr1	44545493	44545514	22	+	44540493
hsa-miR-5585-3p	MIMAT0022286	chr1	32086986	32087007	22	+	32081986
hsa-miR-5585-5p	MIMAT0022285	chr1	32086949	32086970	22	+	32081949
hsa-miR-5586-3p	MIMAT0022288	chr14	59646962	59646983	22	-	59641962
hsa-miR-5586-5p	MIMAT0022287	chr14	59646999	59647020	22	-	59641999
hsa-miR-5587-3p	MIMAT0022290	chr16	535348	535368	21	+	530348
hsa-miR-5587-5p	MIMAT0022289	chr16	535316	535333	18	+	530316
hsa-miR-5588-3p	MIMAT0022296	chr3	185253210	185253228	19	-	185248210
hsa-miR-5588-5p	MIMAT0022295	chr3	185253252	185253272	21	-	185248252
hsa-miR-5589-3p	MIMAT0022298	chr19	10038391	10038413	23	+	10033391
hsa-miR-5589-5p	MIMAT0022297	chr19	10038354	10038374	21	+	10033354
hsa-miR-559	MIMAT0003223	chr2	47377690	47377710	21	+	47372690
hsa-miR-5590-3p	MIMAT0022300	chr2	134857853	134857873	21	+	134852853
hsa-miR-5590-5p	MIMAT0022299	chr2	134857820	134857840	21	+	134852820
hsa-miR-5591-3p	MIMAT0022302	chr4	39411954	39411974	21	+	39406954
hsa-miR-5591-5p	MIMAT0022301	chr4	39411910	39411930	21	+	39406910
hsa-miR-561-3p	MIMAT0003225	chr2	188297552	188297573	22	+	188292552
hsa-miR-561-5p	MIMAT0022706	chr2	188297517	188297538	22	+	188292517
hsa-miR-562	MIMAT0003226	chr2	232172713	232172732	20	+	232167713
hsa-miR-564	MIMAT0003228	chr3	44861903	44861921	19	+	44856903
hsa-miR-566	MIMAT0003230	chr3	50173341	50173359	19	+	50168341
hsa-miR-567	MIMAT0003231	chr3	112112816	112112838	23	+	112107816
hsa-miR-5682	MIMAT0022470	chr3	121049684	121049705	22	+	121044684
hsa-miR-5687	MIMAT0022478	chr5	55508859	55508880	22	-	55503859
hsa-miR-5688	MIMAT0022479	chr3	85385761	85385782	22	+	85380761
hsa-miR-5689	MIMAT0022481	chr6	10439725	10439746	22	+	10434725
hsa-miR-569	MIMAT0003234	chr3	171106679	171106699	21	-	171101679
hsa-miR-5690	MIMAT0022482	chr6	35664760	35664780	21	-	35659760
hsa-miR-5691	MIMAT0022483	chr11	9090350	9090371	22	-	9085350
hsa-miR-5692b	MIMAT0022497	chr21	42950986	42951005	20	-	42945986
hsa-miR-5695	MIMAT0022488	chr19	12920373	12920394	22	+	12915373
hsa-miR-5697	MIMAT0022490	chr1	9967390	9967411	22	+	9962390
hsa-miR-5698	MIMAT0022491	chr1	154104562	154104583	22	-	154099562
hsa-miR-5699-3p	MIMAT0022492	chr10	641699	641720	22	-	636699
hsa-miR-5699-5p	MIMAT0027103	chr10	641748	641769	22	-	636748
hsa-miR-570-3p	MIMAT0003235	chr3	195699460	195699481	22	+	195694460
hsa-miR-570-5p	MIMAT0022707	chr3	195699425	195699446	22	+	195694425
hsa-miR-5702	MIMAT0022495	chr2	226658720	226658741	22	-	226653720
hsa-miR-5704	MIMAT0022498	chr3	131985901	131985922	22	-	131980901
hsa-miR-5706	MIMAT0022500	chr5	119154646	119154667	22	+	119149646
hsa-miR-571	MIMAT0003236	chr4	350217	350237	21	+	345217
hsa-miR-573	MIMAT0003238	chr4	24520252	24520275	24	-	24515252
hsa-miR-574-3p	MIMAT0003239	chr4	38868092	38868113	22	+	38863092
hsa-miR-574-5p	MIMAT0004795	chr4	38868056	38868078	23	+	38863056
hsa-miR-575	MIMAT0003240	chr4	82753352	82753370	19	-	82748352
hsa-miR-576-3p	MIMAT0004796	chr4	109488752	109488773	22	+	109483752
hsa-miR-576-5p	MIMAT0003241	chr4	109488713	109488734	22	+	109483713
hsa-miR-577	MIMAT0003242	chr4	114656774	114656794	21	+	114651774
hsa-miR-578	MIMAT0003243	chr4	165386302	165386322	21	+	165381302
hsa-miR-5787	MIMAT0023252	chr3	50227438	50227457	20	+	50222438
hsa-miR-579-3p	MIMAT0003244	chr5	32394392	32394414	23	-	32389392
hsa-miR-579-5p	MIMAT0026616	chr5	32394430	32394451	22	-	32389430
hsa-miR-580-3p	MIMAT0003245	chr5	36147907	36147928	22	-	36142907
hsa-miR-580-5p	MIMAT0026617	chr5	36147946	36147967	22	-	36142946
hsa-miR-581	MIMAT0003246	chr5	53951564	53951584	21	-	53946564
hsa-miR-582-3p	MIMAT0004797	chr5	59703630	59703651	22	-	59698630
hsa-miR-582-5p	MIMAT0003247	chr5	59703666	59703688	23	-	59698666
hsa-miR-583	MIMAT0003248	chr5	96079153	96079173	21	+	96074153
hsa-miR-584-3p	MIMAT0022708	chr5	149062334	149062355	22	-	149057334
hsa-miR-584-5p	MIMAT0003249	chr5	149062373	149062394	22	-	149057373
hsa-miR-585-3p	MIMAT0003250	chr5	169263616	169263634	19	-	169258616
hsa-miR-585-5p	MIMAT0026618	chr5	169263649	169263670	22	-	169258649
hsa-miR-586	MIMAT0003252	chr6	45197734	45197755	22	-	45192734
hsa-miR-588	MIMAT0003255	chr6	126484646	126484666	21	+	126479646
hsa-miR-589-3p	MIMAT0003256	chr7	5495834	5495857	24	-	5490834
hsa-miR-589-5p	MIMAT0004799	chr7	5495873	5495894	22	-	5490873
hsa-miR-590-3p	MIMAT0004801	chr7	74191253	74191273	21	+	74186253
hsa-miR-590-5p	MIMAT0003258	chr7	74191213	74191234	22	+	74186213
hsa-miR-591	MIMAT0003259	chr7	96219722	96219741	20	-	96214722
hsa-miR-592	MIMAT0003260	chr7	127058148	127058169	22	-	127053148
hsa-miR-593-3p	MIMAT0004802	chr7	128081939	128081957	19	+	128076939
hsa-miR-593-5p	MIMAT0003261	chr7	128081876	128081900	25	+	128076876
hsa-miR-595	MIMAT0003263	chr7	158532733	158532753	21	-	158527733
hsa-miR-597-3p	MIMAT0026619	chr8	9741729	9741751	23	+	9736729
hsa-miR-597-5p	MIMAT0003265	chr8	9741687	9741708	22	+	9736687
hsa-miR-598-3p	MIMAT0003266	chr8	11035221	11035242	22	-	11030221
hsa-miR-598-5p	MIMAT0026620	chr8	11035257	11035279	23	-	11030257
hsa-miR-599	MIMAT0003267	chr8	99536651	99536670	20	-	99531651
hsa-miR-600	MIMAT0003268	chr9	123111561	123111583	23	-	123106561
hsa-miR-601	MIMAT0003269	chr9	123402567	123402588	22	-	123397567
hsa-miR-602	MIMAT0003270	chr9	137838434	137838456	23	+	137833434
hsa-miR-603	MIMAT0003271	chr10	24275745	24275766	22	+	24270745
hsa-miR-604	MIMAT0003272	chr10	29545019	29545037	19	-	29540019
hsa-miR-605-3p	MIMAT0026621	chr10	51299623	51299644	22	+	51294623
hsa-miR-605-5p	MIMAT0003273	chr10	51299588	51299610	23	+	51294588
hsa-miR-607	MIMAT0003275	chr10	96828684	96828704	21	-	96823684
hsa-miR-6070	MIMAT0023695	chr21	43609953	43609971	19	-	43604953
hsa-miR-6073	MIMAT0023698	chr11	15969555	15969574	20	-	15964555
hsa-miR-6075	MIMAT0023700	chr5	1510767	1510787	21	-	1505767
hsa-miR-6079	MIMAT0023704	chr1	43838657	43838680	24	+	43833657
hsa-miR-608	MIMAT0003276	chr10	100975000	100975024	25	+	100970000
hsa-miR-6081	MIMAT0023706	chr9	95065406	95065429	24	+	95060406
hsa-miR-6083	MIMAT0023708	chr3	124374408	124374427	20	+	124369408
hsa-miR-6084	MIMAT0023709	chr1	20633756	20633775	20	+	20628756
hsa-miR-6086	MIMAT0023711	chrX	13590293	13590312	20	+	13585293
hsa-miR-609	MIMAT0003277	chr10	104218849	104218868	20	-	104213849
hsa-miR-611	MIMAT0003279	chr11	61792500	61792522	23	-	61787500
hsa-miR-612	MIMAT0003280	chr11	65444473	65444497	25	+	65439473
hsa-miR-6124	MIMAT0024597	chr11	12163692	12163711	20	+	12158692
hsa-miR-6125	MIMAT0024598	chr12	62260418	62260437	20	+	62255418
hsa-miR-613	MIMAT0003281	chr12	12764709	12764728	20	+	12759709
hsa-miR-6132	MIMAT0024616	chr7	117020231	117020249	19	+	117015231
hsa-miR-6133	MIMAT0024617	chr7	133290951	133290969	19	+	133285951
hsa-miR-614	MIMAT0003282	chr12	12915882	12915904	23	+	12910882
hsa-miR-615-3p	MIMAT0003283	chr12	54034010	54034031	22	+	54029010
hsa-miR-615-5p	MIMAT0004804	chr12	54033967	54033988	22	+	54028967
hsa-miR-616-3p	MIMAT0004805	chr12	57519183	57519204	22	-	57514183
hsa-miR-616-5p	MIMAT0003284	chr12	57519223	57519244	22	-	57514223
hsa-miR-6165	MIMAT0024782	chr17	49510825	49510843	19	+	49505825
hsa-miR-617	MIMAT0003286	chr12	80832593	80832614	22	-	80827593
hsa-miR-618	MIMAT0003287	chr12	80935796	80935818	23	-	80930796
hsa-miR-619-3p	MIMAT0003288	chr12	108836923	108836946	24	-	108831923
hsa-miR-619-5p	MIMAT0026622	chr12	108836962	108836983	22	-	108831962
hsa-miR-620	MIMAT0003289	chr12	116148575	116148594	20	-	116143575
hsa-miR-621	MIMAT0003290	chr13	40810826	40810846	21	+	40805826
hsa-miR-623	MIMAT0003292	chr13	99356146	99356168	23	+	99351146
hsa-miR-624-3p	MIMAT0004807	chr14	31014669	31014689	21	-	31009669
hsa-miR-624-5p	MIMAT0003293	chr14	31014706	31014727	22	-	31009706
hsa-miR-625-3p	MIMAT0004808	chr14	65471153	65471174	22	+	65466153
hsa-miR-625-5p	MIMAT0003294	chr14	65471116	65471136	21	+	65466116
hsa-miR-626	MIMAT0003295	chr15	41691645	41691663	19	+	41686645
hsa-miR-627-3p	MIMAT0026623	chr15	42199593	42199612	20	-	42194593
hsa-miR-627-5p	MIMAT0003296	chr15	42199630	42199651	22	-	42194630
hsa-miR-628-3p	MIMAT0003297	chr15	55372954	55372974	21	-	55367954
hsa-miR-628-5p	MIMAT0004809	chr15	55372991	55373012	22	-	55367991
hsa-miR-629-3p	MIMAT0003298	chr15	70079387	70079408	22	-	70074387
hsa-miR-629-5p	MIMAT0004810	chr15	70079427	70079447	21	-	70074427
hsa-miR-630	MIMAT0003299	chr15	72587277	72587298	22	+	72582277
hsa-miR-632	MIMAT0003302	chr17	32350169	32350187	19	+	32345169
hsa-miR-634	MIMAT0003304	chr17	66787132	66787153	22	+	66782132
hsa-miR-635	MIMAT0003305	chr17	68424511	68424533	23	-	68419511
hsa-miR-636	MIMAT0003306	chr17	76736466	76736488	23	-	76731466
hsa-miR-637	MIMAT0003307	chr19	3961429	3961452	24	-	3956429
hsa-miR-638	MIMAT0003308	chr19	10718419	10718443	25	+	10713419
hsa-miR-639	MIMAT0003309	chr19	14529603	14529625	23	+	14524603
hsa-miR-640	MIMAT0003310	chr19	19435123	19435143	21	+	19430123
hsa-miR-641	MIMAT0003311	chr19	40282603	40282626	24	-	40277603
hsa-miR-642a-3p	MIMAT0020924	chr19	45674978	45674999	22	+	45669978
hsa-miR-642a-5p	MIMAT0003312	chr19	45674943	45674964	22	+	45669943
hsa-miR-643	MIMAT0003313	chr19	52281857	52281878	22	+	52276857
hsa-miR-644a	MIMAT0003314	chr20	34466385	34466403	19	+	34461385
hsa-miR-646	MIMAT0003316	chr20	60308534	60308552	19	+	60303534
hsa-miR-647	MIMAT0003317	chr20	63942691	63942711	21	-	63937691
hsa-miR-648	MIMAT0003318	chr22	17980928	17980946	19	-	17975928
hsa-miR-6499-3p	MIMAT0025451	chr5	151522088	151522109	22	-	151517088
hsa-miR-6499-5p	MIMAT0025450	chr5	151522123	151522144	22	-	151517123
hsa-miR-650	MIMAT0003320	chr22	22822791	22822811	21	+	22817791
hsa-miR-6500-3p	MIMAT0025455	chr1	51060072	51060092	21	+	51055072
hsa-miR-6500-5p	MIMAT0025454	chr1	51060031	51060054	24	+	51055031
hsa-miR-6501-3p	MIMAT0025459	chr21	33550705	33550727	23	+	33545705
hsa-miR-6501-5p	MIMAT0025458	chr21	33550664	33550685	22	+	33545664
hsa-miR-6502-3p	MIMAT0025461	chr12	66251128	66251148	21	+	66246128
hsa-miR-6502-5p	MIMAT0025460	chr12	66251091	66251112	22	+	66246091
hsa-miR-6503-3p	MIMAT0025463	chr11	60209084	60209104	21	-	60204084
hsa-miR-6503-5p	MIMAT0025462	chr11	60209118	60209140	23	-	60204118
hsa-miR-6504-3p	MIMAT0025465	chr16	81611387	81611406	20	+	81606387
hsa-miR-6504-5p	MIMAT0025464	chr16	81611352	81611372	21	+	81606352
hsa-miR-6505-3p	MIMAT0025467	chr12	48132847	48132867	21	+	48127847
hsa-miR-6505-5p	MIMAT0025466	chr12	48132800	48132821	22	+	48127800
hsa-miR-6506-3p	MIMAT0025469	chr16	15611031	15611052	22	-	15606031
hsa-miR-6506-5p	MIMAT0025468	chr16	15611072	15611094	23	-	15606072
hsa-miR-6507-3p	MIMAT0025471	chr10	98924502	98924523	22	-	98919502
hsa-miR-6507-5p	MIMAT0025470	chr10	98924543	98924563	21	-	98919543
hsa-miR-6508-3p	MIMAT0025473	chr21	39447046	39447067	22	+	39442046
hsa-miR-6508-5p	MIMAT0025472	chr21	39447014	39447034	21	+	39442014
hsa-miR-6509-3p	MIMAT0025475	chr7	135207006	135207027	22	-	135202006
hsa-miR-6509-5p	MIMAT0025474	chr7	135207044	135207064	21	-	135202044
hsa-miR-6510-3p	MIMAT0025477	chr17	41517166	41517186	21	-	41512166
hsa-miR-6510-5p	MIMAT0025476	chr17	41517194	41517215	22	-	41512194
hsa-miR-6511a-3p	MIMAT0025479	chr16	14925980	14926001	22	+	14920980
hsa-miR-6511a-5p	MIMAT0025478	chr16	14925941	14925963	23	+	14920941
hsa-miR-6511b-3p	MIMAT0025848	chr16	2106679	2106701	23	-	2101679
hsa-miR-6511b-5p	MIMAT0025847	chr16	2106720	2106743	24	-	2101720
hsa-miR-6512-3p	MIMAT0025481	chr2	177313811	177313832	22	-	177308811
hsa-miR-6512-5p	MIMAT0025480	chr2	177313853	177313874	22	-	177308853
hsa-miR-6513-3p	MIMAT0025483	chr2	218280127	218280147	21	-	218275127
hsa-miR-6513-5p	MIMAT0025482	chr2	218280164	218280186	23	-	218275164
hsa-miR-6514-3p	MIMAT0025485	chr11	62792702	62792722	21	-	62787702
hsa-miR-6514-5p	MIMAT0025484	chr11	62792749	62792771	23	-	62787749
hsa-miR-6515-3p	MIMAT0025487	chr19	12940521	12940540	20	+	12935521
hsa-miR-6515-5p	MIMAT0025486	chr19	12940486	12940506	21	+	12935486
hsa-miR-6516-3p	MIMAT0030418	chr17	77089469	77089490	22	+	77084469
hsa-miR-6516-5p	MIMAT0030417	chr17	77089428	77089449	22	+	77084428
hsa-miR-652-3p	MIMAT0003322	chrX	110055389	110055409	21	+	110050389
hsa-miR-652-5p	MIMAT0022709	chrX	110055349	110055373	25	+	110050349
hsa-miR-653-3p	MIMAT0026625	chr7	93482784	93482805	22	-	93477784
hsa-miR-653-5p	MIMAT0003328	chr7	93482823	93482843	21	-	93477823
hsa-miR-654-3p	MIMAT0004814	chr14	101040269	101040290	22	+	101035269
hsa-miR-654-5p	MIMAT0003330	chr14	101040234	101040255	22	+	101035234
hsa-miR-655-3p	MIMAT0003331	chr14	101049610	101049631	22	+	101044610
hsa-miR-655-5p	MIMAT0026626	chr14	101049572	101049593	22	+	101044572
hsa-miR-656-3p	MIMAT0003332	chr14	101066766	101066786	21	+	101061766
hsa-miR-656-5p	MIMAT0026627	chr14	101066731	101066751	21	+	101061731
hsa-miR-657	MIMAT0003335	chr17	81125291	81125313	23	-	81120291
hsa-miR-658	MIMAT0003336	chr22	37844287	37844311	25	-	37839287
hsa-miR-659-3p	MIMAT0003337	chr22	37847693	37847714	22	-	37842693
hsa-miR-659-5p	MIMAT0022710	chr22	37847732	37847753	22	-	37842732
hsa-miR-660-3p	MIMAT0022711	chrX	50013292	50013312	21	+	50008292
hsa-miR-660-5p	MIMAT0003338	chrX	50013256	50013277	22	+	50008256
hsa-miR-661	MIMAT0003324	chr8	143945206	143945229	24	-	143940206
hsa-miR-663a	MIMAT0003326	chr20	26208243	26208264	22	-	26203243
hsa-miR-663b	MIMAT0005867	chr2	132256970	132256991	22	-	132251970
hsa-miR-664a-3p	MIMAT0005949	chr1	220200549	220200571	23	-	220195549
hsa-miR-664a-5p	MIMAT0005948	chr1	220200586	220200609	24	-	220195586
hsa-miR-664b-3p	MIMAT0022272	chrX	154768635	154768656	22	+	154763635
hsa-miR-664b-5p	MIMAT0022271	chrX	154768596	154768619	24	+	154763596
hsa-miR-665	MIMAT0004952	chr14	100875075	100875094	20	+	100870075
hsa-miR-668-3p	MIMAT0003881	chr14	101055300	101055322	23	+	101050300
hsa-miR-668-5p	MIMAT0026636	chr14	101055264	101055282	19	+	101050264
hsa-miR-670-3p	MIMAT0026640	chr11	43559714	43559734	21	+	43554714
hsa-miR-670-5p	MIMAT0010357	chr11	43559675	43559694	20	+	43554675
hsa-miR-671-3p	MIMAT0004819	chr7	151238488	151238508	21	+	151233488
hsa-miR-671-5p	MIMAT0003880	chr7	151238449	151238471	23	+	151233449
hsa-miR-6715a-3p	MIMAT0025841	chr10	112299660	112299680	21	+	112294660
hsa-miR-6716-3p	MIMAT0025845	chr11	118644048	118644069	22	+	118639048
hsa-miR-6716-5p	MIMAT0025844	chr11	118644015	118644034	20	+	118639015
hsa-miR-6717-5p	MIMAT0025846	chr14	21023355	21023376	22	-	21018355
hsa-miR-6718-5p	MIMAT0025849	chr18	3885363	3885383	21	+	3880363
hsa-miR-6719-3p	MIMAT0025850	chr19	39829726	39829747	22	-	39824726
hsa-miR-6721-5p	MIMAT0025852	chr6	32170084	32170106	23	-	32165084
hsa-miR-6722-3p	MIMAT0025854	chr9	136746903	136746924	22	-	136741903
hsa-miR-6722-5p	MIMAT0025853	chr9	136746941	136746960	20	-	136741941
hsa-miR-6723-5p	MIMAT0025855	chr1	632382	632403	22	-	627382
hsa-miR-6726-3p	MIMAT0027354	chr1	1296110	1296129	20	-	1291110
hsa-miR-6726-5p	MIMAT0027353	chr1	1296145	1296165	21	-	1291145
hsa-miR-6727-3p	MIMAT0027356	chr1	1312502	1312521	20	-	1307502
hsa-miR-6727-5p	MIMAT0027355	chr1	1312539	1312561	23	-	1307539
hsa-miR-6728-3p	MIMAT0027358	chr1	8866502	8866522	21	-	8861502
hsa-miR-6728-5p	MIMAT0027357	chr1	8866563	8866585	23	-	8861563
hsa-miR-6729-3p	MIMAT0027360	chr1	12029202	12029222	21	+	12024202
hsa-miR-6729-5p	MIMAT0027359	chr1	12029163	12029184	22	+	12024163
hsa-miR-6730-3p	MIMAT0027362	chr1	12578958	12578979	22	-	12573958
hsa-miR-6730-5p	MIMAT0027361	chr1	12578996	12579018	23	-	12573996
hsa-miR-6731-3p	MIMAT0027364	chr1	24919345	24919365	21	-	24914345
hsa-miR-6731-5p	MIMAT0027363	chr1	24919390	24919411	22	-	24914390
hsa-miR-6732-3p	MIMAT0027366	chr1	37480267	37480289	23	+	37475267
hsa-miR-6732-5p	MIMAT0027365	chr1	37480235	37480254	20	+	37475235
hsa-miR-6733-3p	MIMAT0027368	chr1	43171652	43171671	20	-	43166652
hsa-miR-6733-5p	MIMAT0027367	chr1	43171686	43171707	22	-	43166686
hsa-miR-6734-3p	MIMAT0027370	chr1	43364648	43364670	23	-	43359648
hsa-miR-6734-5p	MIMAT0027369	chr1	43364688	43364710	23	-	43359688
hsa-miR-6735-3p	MIMAT0027372	chr1	43448590	43448611	22	+	43443590
hsa-miR-6735-5p	MIMAT0027371	chr1	43448544	43448568	25	+	43443544
hsa-miR-6736-3p	MIMAT0027374	chr1	145850587	145850607	21	-	145845587
hsa-miR-6736-5p	MIMAT0027373	chr1	145850620	145850640	21	-	145845620
hsa-miR-6737-3p	MIMAT0027376	chr1	153962351	153962372	22	-	153957351
hsa-miR-6737-5p	MIMAT0027375	chr1	153962395	153962415	21	-	153957395
hsa-miR-6738-3p	MIMAT0027378	chr1	155951273	155951296	24	-	155946273
hsa-miR-6738-5p	MIMAT0027377	chr1	155951309	155951331	23	-	155946309
hsa-miR-6739-3p	MIMAT0027380	chr1	201863427	201863447	21	+	201858427
hsa-miR-6739-5p	MIMAT0027379	chr1	201863378	201863399	22	+	201858378
hsa-miR-6740-3p	MIMAT0027382	chr1	202003215	202003236	22	+	201998215
hsa-miR-6740-5p	MIMAT0027381	chr1	202003129	202003150	22	+	201998129
hsa-miR-6741-3p	MIMAT0027384	chr1	225922080	225922101	22	-	225917080
hsa-miR-6741-5p	MIMAT0027383	chr1	225922116	225922137	22	-	225917116
hsa-miR-6742-3p	MIMAT0027386	chr1	228397048	228397067	20	-	228392048
hsa-miR-6742-5p	MIMAT0027385	chr1	228397083	228397104	22	-	228392083
hsa-miR-6743-3p	MIMAT0027388	chr11	209383	209405	23	+	204383
hsa-miR-6743-5p	MIMAT0027387	chr11	209341	209362	22	+	204341
hsa-miR-6744-3p	MIMAT0027390	chr11	1256648	1256670	23	+	1251648
hsa-miR-6744-5p	MIMAT0027389	chr11	1256610	1256628	19	+	1251610
hsa-miR-6745	MIMAT0027391	chr11	47179615	47179635	21	-	47174615
hsa-miR-6746-3p	MIMAT0027393	chr11	61878216	61878237	22	-	61873216
hsa-miR-6746-5p	MIMAT0027392	chr11	61878252	61878273	22	-	61873252
hsa-miR-6747-3p	MIMAT0027395	chr11	62567011	62567031	21	-	62562011
hsa-miR-6747-5p	MIMAT0027394	chr11	62567043	62567066	24	-	62562043
hsa-miR-6748-3p	MIMAT0027397	chr11	62789865	62789885	21	+	62784865
hsa-miR-6748-5p	MIMAT0027396	chr11	62789820	62789841	22	+	62784820
hsa-miR-6749-3p	MIMAT0027399	chr11	64902387	64902407	21	-	64897387
hsa-miR-6749-5p	MIMAT0027398	chr11	64902429	64902450	22	-	64897429
hsa-miR-675-3p	MIMAT0006790	chr11	1996768	1996787	20	-	1991768
hsa-miR-675-5p	MIMAT0004284	chr11	1996800	1996822	23	-	1991800
hsa-miR-6750-3p	MIMAT0027401	chr11	64898363	64898383	21	-	64893363
hsa-miR-6750-5p	MIMAT0027400	chr11	64898409	64898432	24	-	64893409
hsa-miR-6751-3p	MIMAT0027403	chr11	65129916	65129936	21	-	65124916
hsa-miR-6751-5p	MIMAT0027402	chr11	65129951	65129973	23	-	65124951
hsa-miR-6752-3p	MIMAT0027405	chr11	67490295	67490315	21	+	67485295
hsa-miR-6752-5p	MIMAT0027404	chr11	67490250	67490271	22	+	67485250
hsa-miR-6753-3p	MIMAT0027407	chr11	68044932	68044953	22	+	68039932
hsa-miR-6753-5p	MIMAT0027406	chr11	68044794	68044815	22	+	68039794
hsa-miR-6754-3p	MIMAT0027409	chr11	71473546	71473567	22	+	71468546
hsa-miR-6754-5p	MIMAT0027408	chr11	71473508	71473529	22	+	71468508
hsa-miR-6755-3p	MIMAT0027411	chr11	86278377	86278398	22	+	86273377
hsa-miR-6755-5p	MIMAT0027410	chr11	86278338	86278359	22	+	86273338
hsa-miR-6756-3p	MIMAT0027413	chr11	119312950	119312969	20	-	119307950
hsa-miR-6756-5p	MIMAT0027412	chr11	119312985	119313007	23	-	119307985
hsa-miR-6757-3p	MIMAT0027415	chr12	53056990	53057011	22	+	53051990
hsa-miR-6757-5p	MIMAT0027414	chr12	53056949	53056970	22	+	53051949
hsa-miR-6758-3p	MIMAT0027417	chr12	57512731	57512750	20	+	57507731
hsa-miR-6758-5p	MIMAT0027416	chr12	57512693	57512715	23	+	57507693
hsa-miR-6759-3p	MIMAT0027419	chr12	57748618	57748639	22	-	57743618
hsa-miR-6759-5p	MIMAT0027418	chr12	57748656	57748677	22	-	57743656
hsa-miR-676-3p	MIMAT0018204	chrX	70022899	70022919	21	+	70017899
hsa-miR-676-5p	MIMAT0018203	chrX	70022864	70022884	21	+	70017864
hsa-miR-6760-3p	MIMAT0027421	chr12	111304189	111304209	21	+	111299189
hsa-miR-6760-5p	MIMAT0027420	chr12	111304147	111304169	23	+	111299147
hsa-miR-6761-3p	MIMAT0027423	chr12	111799882	111799903	22	+	111794882
hsa-miR-6761-5p	MIMAT0027422	chr12	111799839	111799859	21	+	111794839
hsa-miR-6762-3p	MIMAT0027425	chr12	113291586	113291608	23	+	113286586
hsa-miR-6762-5p	MIMAT0027424	chr12	113291528	113291550	23	+	113286528
hsa-miR-6763-3p	MIMAT0027427	chr12	132582041	132582061	21	+	132577041
hsa-miR-6763-5p	MIMAT0027426	chr12	132582002	132582020	19	+	132577002
hsa-miR-6764-3p	MIMAT0027429	chr14	100277397	100277417	21	+	100272397
hsa-miR-6764-5p	MIMAT0027428	chr14	100277362	100277383	22	+	100272362
hsa-miR-6765-3p	MIMAT0027431	chr14	105150778	105150798	21	-	105145778
hsa-miR-6765-5p	MIMAT0027430	chr14	105150840	105150864	25	-	105145840
hsa-miR-6766-3p	MIMAT0027433	chr15	89326742	89326763	22	-	89321742
hsa-miR-6766-5p	MIMAT0027432	chr15	89326782	89326805	24	-	89321782
hsa-miR-6767-3p	MIMAT0027435	chr16	2445436	2445457	22	+	2440436
hsa-miR-6767-5p	MIMAT0027434	chr16	2445397	2445419	23	+	2440397
hsa-miR-6768-3p	MIMAT0027437	chr16	2464011	2464034	24	+	2459011
hsa-miR-6768-5p	MIMAT0027436	chr16	2463972	2463994	23	+	2458972
hsa-miR-6769a-3p	MIMAT0027439	chr16	4671370	4671390	21	+	4666370
hsa-miR-6769a-5p	MIMAT0027438	chr16	4671323	4671343	21	+	4666323
hsa-miR-6769b-3p	MIMAT0027621	chr1	206474844	206474864	21	+	206469844
hsa-miR-6769b-5p	MIMAT0027620	chr1	206474808	206474830	23	+	206469808
hsa-miR-6770-3p	MIMAT0027441	chr16	14930859	14930879	21	+	14925859
hsa-miR-6770-5p	MIMAT0027440	chr16	14930825	14930848	24	+	14925825
hsa-miR-6771-3p	MIMAT0027443	chr16	50292655	50292675	21	+	50287655
hsa-miR-6771-5p	MIMAT0027442	chr16	50292621	50292642	22	+	50287621
hsa-miR-6772-3p	MIMAT0027445	chr16	57772290	57772312	23	-	57767290
hsa-miR-6772-5p	MIMAT0027444	chr16	57772326	57772347	22	-	57767326
hsa-miR-6773-3p	MIMAT0027447	chr16	68233426	68233447	22	-	68228426
hsa-miR-6773-5p	MIMAT0027446	chr16	68233472	68233494	23	-	68228472
hsa-miR-6774-3p	MIMAT0027449	chr16	85918396	85918416	21	+	85913396
hsa-miR-6774-5p	MIMAT0027448	chr16	85918352	85918376	25	+	85913352
hsa-miR-6775-3p	MIMAT0027451	chr16	87834592	87834612	21	-	87829592
hsa-miR-6775-5p	MIMAT0027450	chr16	87834631	87834655	25	-	87829631
hsa-miR-6776-3p	MIMAT0027453	chr17	2692861	2692883	23	-	2687861
hsa-miR-6776-5p	MIMAT0027452	chr17	2692896	2692914	19	-	2687896
hsa-miR-6777-3p	MIMAT0027455	chr17	17813480	17813499	20	-	17808480
hsa-miR-6777-5p	MIMAT0027454	chr17	17813518	17813540	23	-	17808518
hsa-miR-6778-3p	MIMAT0027457	chr17	18340814	18340834	21	-	18335814
hsa-miR-6778-5p	MIMAT0027456	chr17	18340860	18340881	22	-	18335860
hsa-miR-6779-3p	MIMAT0027459	chr17	38915017	38915037	21	+	38910017
hsa-miR-6779-5p	MIMAT0027458	chr17	38914984	38915004	21	+	38909984
hsa-miR-6780a-3p	MIMAT0027461	chr17	42708084	42708104	21	-	42703084
hsa-miR-6780a-5p	MIMAT0027460	chr17	42708124	42708146	23	-	42703124
hsa-miR-6780b-3p	MIMAT0027573	chr6	43434600	43434620	21	+	43429600
hsa-miR-6780b-5p	MIMAT0027572	chr6	43434547	43434569	23	+	43429547
hsa-miR-6781-3p	MIMAT0027463	chr17	42823880	42823901	22	-	42818880
hsa-miR-6781-5p	MIMAT0027462	chr17	42823918	42823938	21	-	42818918
hsa-miR-6782-3p	MIMAT0027465	chr17	44207772	44207794	23	-	44202772
hsa-miR-6782-5p	MIMAT0027464	chr17	44207810	44207834	25	-	44202810
hsa-miR-6783-3p	MIMAT0027467	chr17	44934618	44934639	22	-	44929618
hsa-miR-6783-5p	MIMAT0027466	chr17	44934655	44934676	22	-	44929655
hsa-miR-6784-3p	MIMAT0027469	chr17	45114367	45114388	22	-	45109367
hsa-miR-6784-5p	MIMAT0027468	chr17	45114409	45114428	20	-	45109409
hsa-miR-6785-3p	MIMAT0027471	chr17	75498608	75498628	21	+	75493608
hsa-miR-6785-5p	MIMAT0027470	chr17	75498553	75498574	22	+	75493553
hsa-miR-6786-3p	MIMAT0027473	chr17	81693844	81693866	23	+	81688844
hsa-miR-6786-5p	MIMAT0027472	chr17	81693809	81693829	21	+	81688809
hsa-miR-6787-3p	MIMAT0027475	chr17	82236707	82236728	22	+	82231707
hsa-miR-6787-5p	MIMAT0027474	chr17	82236673	82236694	22	+	82231673
hsa-miR-6788-3p	MIMAT0027477	chr18	10759584	10759605	22	-	10754584
hsa-miR-6788-5p	MIMAT0027476	chr18	10759624	10759644	21	-	10754624
hsa-miR-6789-3p	MIMAT0027479	chr19	2235829	2235849	21	-	2230829
hsa-miR-6789-5p	MIMAT0027478	chr19	2235899	2235922	24	-	2230899
hsa-miR-6790-3p	MIMAT0027481	chr19	6392925	6392945	21	-	6387925
hsa-miR-6790-5p	MIMAT0027480	chr19	6392961	6392983	23	-	6387961
hsa-miR-6791-3p	MIMAT0027483	chr19	6736712	6736732	21	-	6731712
hsa-miR-6791-5p	MIMAT0027482	chr19	6736752	6736773	22	-	6731752
hsa-miR-6792-3p	MIMAT0027485	chr19	7617480	7617501	22	+	7612480
hsa-miR-6792-5p	MIMAT0027484	chr19	7617439	7617459	21	+	7612439
hsa-miR-6793-3p	MIMAT0027487	chr19	10829016	10829035	20	+	10824016
hsa-miR-6793-5p	MIMAT0027486	chr19	10828978	10828999	22	+	10823978
hsa-miR-6794-3p	MIMAT0027489	chr19	12852306	12852325	20	+	12847306
hsa-miR-6794-5p	MIMAT0027488	chr19	12852265	12852284	20	+	12847265
hsa-miR-6795-3p	MIMAT0027491	chr19	15179283	15179303	21	-	15174283
hsa-miR-6795-5p	MIMAT0027490	chr19	15179322	15179345	24	-	15174322
hsa-miR-6796-3p	MIMAT0027493	chr19	40369887	40369907	21	+	40364887
hsa-miR-6796-5p	MIMAT0027492	chr19	40369851	40369873	23	+	40364851
hsa-miR-6797-3p	MIMAT0027495	chr19	41869675	41869696	22	+	41864675
hsa-miR-6797-5p	MIMAT0027494	chr19	41869632	41869656	25	+	41864632
hsa-miR-6798-3p	MIMAT0027497	chr19	49009952	49009972	21	+	49004952
hsa-miR-6798-5p	MIMAT0027496	chr19	49009911	49009933	23	+	49004911
hsa-miR-6799-3p	MIMAT0027499	chr19	49791912	49791934	23	+	49786912
hsa-miR-6799-5p	MIMAT0027498	chr19	49791871	49791890	20	+	49786871
hsa-miR-6800-3p	MIMAT0027501	chr19	49832076	49832096	21	+	49827076
hsa-miR-6800-5p	MIMAT0027500	chr19	49832022	49832042	21	+	49827022
hsa-miR-6801-3p	MIMAT0027503	chr19	52222074	52222093	20	+	52217074
hsa-miR-6801-5p	MIMAT0027502	chr19	52222025	52222047	23	+	52217025
hsa-miR-6802-3p	MIMAT0027505	chr19	55239912	55239933	22	-	55234912
hsa-miR-6802-5p	MIMAT0027504	chr19	55239952	55239971	20	-	55234952
hsa-miR-6803-3p	MIMAT0027507	chr19	55245186	55245207	22	-	55240186
hsa-miR-6803-5p	MIMAT0027506	chr19	55245224	55245245	22	-	55240224
hsa-miR-6804-3p	MIMAT0027509	chr19	55230885	55230906	22	-	55225885
hsa-miR-6804-5p	MIMAT0027508	chr19	55230927	55230947	21	-	55225927
hsa-miR-6805-3p	MIMAT0027511	chr19	55388220	55388242	23	+	55383220
hsa-miR-6805-5p	MIMAT0027510	chr19	55388186	55388207	22	+	55383186
hsa-miR-6806-3p	MIMAT0027513	chr19	58334730	58334751	22	+	58329730
hsa-miR-6806-5p	MIMAT0027512	chr19	58334693	58334716	24	+	58329693
hsa-miR-6807-3p	MIMAT0027515	chr19	58550354	58550376	23	+	58545354
hsa-miR-6807-5p	MIMAT0027514	chr19	58550285	58550306	22	+	58545285
hsa-miR-6808-3p	MIMAT0027517	chr1	1339650	1339670	21	-	1334650
hsa-miR-6808-5p	MIMAT0027516	chr1	1339682	1339703	22	-	1334682
hsa-miR-6809-3p	MIMAT0027519	chr2	217900513	217900533	21	-	217895513
hsa-miR-6809-5p	MIMAT0027518	chr2	217900602	217900623	22	-	217895602
hsa-miR-6810-3p	MIMAT0027521	chr2	218341958	218341980	23	+	218336958
hsa-miR-6810-5p	MIMAT0027520	chr2	218341916	218341938	23	+	218336916
hsa-miR-6811-3p	MIMAT0027523	chr2	237510968	237510988	21	+	237505968
hsa-miR-6811-5p	MIMAT0027522	chr2	237510932	237510953	22	+	237505932
hsa-miR-6812-3p	MIMAT0027525	chr20	45425553	45425573	21	+	45420553
hsa-miR-6812-5p	MIMAT0027524	chr20	45425515	45425539	25	+	45420515
hsa-miR-6813-3p	MIMAT0027527	chr20	64076955	64076975	21	-	64071955
hsa-miR-6813-5p	MIMAT0027526	chr20	64076983	64077005	23	-	64071983
hsa-miR-6814-3p	MIMAT0027529	chr21	41746772	41746793	22	-	41741772
hsa-miR-6814-5p	MIMAT0027528	chr21	41746815	41746836	22	-	41741815
hsa-miR-6815-3p	MIMAT0027531	chr21	45478306	45478326	21	+	45473306
hsa-miR-6815-5p	MIMAT0027530	chr21	45478271	45478293	23	+	45473271
hsa-miR-6816-3p	MIMAT0027533	chr22	20114693	20114710	18	-	20109693
hsa-miR-6816-5p	MIMAT0027532	chr22	20114726	20114746	21	-	20109726
hsa-miR-6817-3p	MIMAT0027535	chr22	25455692	25455710	19	+	25450692
hsa-miR-6817-5p	MIMAT0027534	chr22	25455651	25455674	24	+	25450651
hsa-miR-6818-3p	MIMAT0027537	chr22	30007092	30007113	22	+	30002092
hsa-miR-6818-5p	MIMAT0027536	chr22	30007054	30007075	22	+	30002054
hsa-miR-6819-3p	MIMAT0027539	chr22	36286847	36286867	21	-	36281847
hsa-miR-6819-5p	MIMAT0027538	chr22	36286881	36286902	22	-	36281881
hsa-miR-6820-3p	MIMAT0027541	chr22	37967603	37967624	22	+	37962603
hsa-miR-6820-5p	MIMAT0027540	chr22	37967568	37967586	19	+	37962568
hsa-miR-6821-3p	MIMAT0027543	chr22	49962919	49962939	21	+	49957919
hsa-miR-6821-5p	MIMAT0027542	chr22	49962866	49962888	23	+	49957866
hsa-miR-6822-3p	MIMAT0027545	chr3	39138242	39138265	24	+	39133242
hsa-miR-6822-5p	MIMAT0027544	chr3	39138211	39138230	20	+	39133211
hsa-miR-6823-3p	MIMAT0027547	chr3	48549961	48549981	21	-	48544961
hsa-miR-6823-5p	MIMAT0027546	chr3	48549996	48550016	21	-	48544996
hsa-miR-6824-3p	MIMAT0027549	chr3	48633636	48633656	21	-	48628636
hsa-miR-6824-5p	MIMAT0027548	chr3	48633672	48633693	22	-	48628672
hsa-miR-6825-3p	MIMAT0027551	chr3	127575267	127575288	22	-	127570267
hsa-miR-6825-5p	MIMAT0027550	chr3	127575305	127575326	22	-	127570305
hsa-miR-6826-3p	MIMAT0027553	chr3	129272222	129272243	22	+	129267222
hsa-miR-6826-5p	MIMAT0027552	chr3	129272151	129272173	23	+	129267151
hsa-miR-6827-3p	MIMAT0027555	chr3	134367804	134367824	21	-	134362804
hsa-miR-6827-5p	MIMAT0027554	chr3	134367836	134367857	22	-	134362836
hsa-miR-6828-3p	MIMAT0027557	chr3	170423143	170423162	20	+	170418143
hsa-miR-6828-5p	MIMAT0027556	chr3	170423108	170423129	22	+	170418108
hsa-miR-6829-3p	MIMAT0027559	chr3	195882329	195882348	20	-	195877329
hsa-miR-6829-5p	MIMAT0027558	chr3	195882371	195882390	20	-	195877371
hsa-miR-6830-3p	MIMAT0027561	chr5	132217849	132217871	23	-	132212849
hsa-miR-6830-5p	MIMAT0027560	chr5	132217892	132217913	22	-	132212892
hsa-miR-6831-3p	MIMAT0027563	chr5	140563671	140563691	21	-	140558671
hsa-miR-6831-5p	MIMAT0027562	chr5	140563727	140563750	24	-	140558727
hsa-miR-6832-3p	MIMAT0027565	chr6	31633839	31633858	20	+	31628839
hsa-miR-6832-5p	MIMAT0027564	chr6	31633792	31633814	23	+	31628792
hsa-miR-6833-3p	MIMAT0027567	chr6	32179856	32179876	21	+	32174856
hsa-miR-6833-5p	MIMAT0027566	chr6	32179821	32179842	22	+	32174821
hsa-miR-6834-3p	MIMAT0027569	chr6	33290305	33290324	20	+	33285305
hsa-miR-6834-5p	MIMAT0027568	chr6	33290245	33290265	21	+	33285245
hsa-miR-6835-3p	MIMAT0027571	chr6	34240714	34240736	23	+	34235714
hsa-miR-6835-5p	MIMAT0027570	chr6	34240678	34240699	22	+	34235678
hsa-miR-6836-3p	MIMAT0027575	chr7	2257515	2257535	21	-	2252515
hsa-miR-6836-5p	MIMAT0027574	chr7	2257551	2257572	22	-	2252551
hsa-miR-6837-3p	MIMAT0027577	chr7	44051807	44051829	23	+	44046807
hsa-miR-6837-5p	MIMAT0027576	chr7	44051771	44051791	21	+	44046771
hsa-miR-6838-3p	MIMAT0027579	chr7	44073378	44073397	20	-	44068378
hsa-miR-6838-5p	MIMAT0027578	chr7	44073407	44073428	22	-	44068407
hsa-miR-6839-3p	MIMAT0027581	chr7	64679155	64679176	22	+	64674155
hsa-miR-6839-5p	MIMAT0027580	chr7	64679069	64679090	22	+	64674069
hsa-miR-6840-3p	MIMAT0027583	chr7	100356696	100356717	22	+	100351696
hsa-miR-6840-5p	MIMAT0027582	chr7	100356656	100356679	24	+	100351656
hsa-miR-6841-3p	MIMAT0027585	chr8	24953796	24953816	21	-	24948796
hsa-miR-6841-5p	MIMAT0027584	chr8	24953841	24953862	22	-	24948841
hsa-miR-6842-3p	MIMAT0027587	chr8	27433413	27433434	22	+	27428413
hsa-miR-6842-5p	MIMAT0027586	chr8	27433375	27433396	22	+	27428375
hsa-miR-6843-3p	MIMAT0027588	chr8	27610601	27610621	21	-	27605601
hsa-miR-6844	MIMAT0027589	chr8	124508515	124508535	21	-	124503515
hsa-miR-6845-3p	MIMAT0027591	chr8	143837756	143837776	21	-	143832756
hsa-miR-6845-5p	MIMAT0027590	chr8	143837793	143837811	19	-	143832793
hsa-miR-6846-3p	MIMAT0027593	chr8	144057321	144057341	21	-	144052321
hsa-miR-6846-5p	MIMAT0027592	chr8	144057354	144057375	22	-	144052354
hsa-miR-6847-3p	MIMAT0027595	chr8	144079918	144079939	22	+	144074918
hsa-miR-6847-5p	MIMAT0027594	chr8	144079879	144079901	23	+	144074879
hsa-miR-6848-3p	MIMAT0027597	chr8	144317253	144317271	19	-	144312253
hsa-miR-6848-5p	MIMAT0027596	chr8	144317288	144317310	23	-	144312288
hsa-miR-6849-3p	MIMAT0027599	chr8	144400277	144400298	22	-	144395277
hsa-miR-6849-5p	MIMAT0027598	chr8	144400318	144400340	23	-	144395318
hsa-miR-6850-3p	MIMAT0027601	chr8	144791935	144791954	20	-	144786935
hsa-miR-6850-5p	MIMAT0027600	chr8	144791970	144791991	22	-	144786970
hsa-miR-6851-3p	MIMAT0027603	chr9	33467869	33467889	21	-	33462869
hsa-miR-6851-5p	MIMAT0027602	chr9	33467908	33467930	23	-	33462908
hsa-miR-6852-3p	MIMAT0027605	chr9	35710684	35710700	17	-	35705684
hsa-miR-6852-5p	MIMAT0027604	chr9	35710716	35710736	21	-	35705716
hsa-miR-6853-3p	MIMAT0027607	chr9	35732974	35732995	22	+	35727974
hsa-miR-6853-5p	MIMAT0027606	chr9	35732927	35732950	24	+	35727927
hsa-miR-6854-3p	MIMAT0027609	chr9	98229149	98229169	21	-	98224149
hsa-miR-6854-5p	MIMAT0027608	chr9	98229189	98229212	24	-	98224189
hsa-miR-6855-3p	MIMAT0027611	chr9	129869650	129869671	22	+	129864650
hsa-miR-6855-5p	MIMAT0027610	chr9	129869610	129869634	25	+	129864610
hsa-miR-6856-3p	MIMAT0027613	chr9	130626342	130626363	22	+	130621342
hsa-miR-6856-5p	MIMAT0027612	chr9	130626302	130626325	24	+	130621302
hsa-miR-6857-3p	MIMAT0027615	chrX	53405673	53405693	21	-	53400673
hsa-miR-6857-5p	MIMAT0027614	chrX	53405739	53405760	22	-	53400739
hsa-miR-6858-3p	MIMAT0027617	chrX	154450361	154450382	22	+	154445361
hsa-miR-6858-5p	MIMAT0027616	chrX	154450320	154450341	22	+	154445320
hsa-miR-6859-3p	MIMAT0027619	chr1	17369	17391	23	-	12369
hsa-miR-6859-5p	MIMAT0027618	chr1	17409	17431	23	-	12409
hsa-miR-6860	MIMAT0027622	chr11	67045683	67045704	22	+	67040683
hsa-miR-6861-3p	MIMAT0027624	chr12	112163265	112163282	18	-	112158265
hsa-miR-6861-5p	MIMAT0027623	chr12	112163295	112163316	22	-	112158295
hsa-miR-6862-3p	MIMAT0027626	chr16	28390984	28391007	24	-	28385984
hsa-miR-6862-5p	MIMAT0027625	chr16	28391025	28391046	22	-	28386025
hsa-miR-6863	MIMAT0027627	chr16	56904327	56904349	23	+	56899327
hsa-miR-6864-3p	MIMAT0027629	chr17	4969702	4969722	21	-	4964702
hsa-miR-6864-5p	MIMAT0027628	chr17	4969743	4969766	24	-	4964743
hsa-miR-6865-3p	MIMAT0027631	chr17	4970091	4970111	21	-	4965091
hsa-miR-6865-5p	MIMAT0027630	chr17	4970123	4970145	23	-	4965123
hsa-miR-6866-3p	MIMAT0027633	chr17	40161980	40162001	22	+	40156980
hsa-miR-6866-5p	MIMAT0027632	chr17	40161938	40161960	23	+	40156938
hsa-miR-6867-3p	MIMAT0027635	chr17	40193643	40193663	21	+	40188643
hsa-miR-6867-5p	MIMAT0027634	chr17	40193602	40193624	23	+	40188602
hsa-miR-6868-3p	MIMAT0027637	chr17	76098019	76098039	21	-	76093019
hsa-miR-6868-5p	MIMAT0027636	chr17	76098050	76098071	22	-	76093050
hsa-miR-6869-3p	MIMAT0027639	chr20	1392904	1392924	21	-	1387904
hsa-miR-6869-5p	MIMAT0027638	chr20	1392940	1392961	22	-	1387940
hsa-miR-6870-3p	MIMAT0027641	chr20	10649636	10649657	22	-	10644636
hsa-miR-6870-5p	MIMAT0027640	chr20	10649672	10649690	19	-	10644672
hsa-miR-6871-3p	MIMAT0027643	chr20	41169057	41169078	22	+	41164057
hsa-miR-6871-5p	MIMAT0027642	chr20	41169028	41169049	22	+	41164028
hsa-miR-6872-3p	MIMAT0027645	chr3	50273275	50273295	21	+	50268275
hsa-miR-6872-5p	MIMAT0027644	chr3	50273241	50273260	20	+	50268241
hsa-miR-6873-3p	MIMAT0027647	chr6	33287227	33287249	23	-	33282227
hsa-miR-6873-5p	MIMAT0027646	chr6	33287263	33287284	22	-	33282263
hsa-miR-6874-3p	MIMAT0027649	chr7	5711840	5711862	23	-	5706840
hsa-miR-6874-5p	MIMAT0027648	chr7	5711883	5711905	23	-	5706883
hsa-miR-6875-3p	MIMAT0027651	chr7	100868080	100868101	22	+	100863080
hsa-miR-6875-5p	MIMAT0027650	chr7	100868041	100868061	21	+	100863041
hsa-miR-6876-3p	MIMAT0027653	chr8	25345451	25345474	24	+	25340451
hsa-miR-6876-5p	MIMAT0027652	chr8	25345407	25345428	22	+	25340407
hsa-miR-6877-3p	MIMAT0027655	chr9	133052035	133052055	21	+	133047035
hsa-miR-6877-5p	MIMAT0027654	chr9	133052001	133052022	22	+	133047001
hsa-miR-6878-3p	MIMAT0027657	chr1	150492390	150492410	21	+	150487390
hsa-miR-6878-5p	MIMAT0027656	chr1	150492350	150492372	23	+	150487350
hsa-miR-6879-3p	MIMAT0027659	chr11	65018550	65018570	21	+	65013550
hsa-miR-6879-5p	MIMAT0027658	chr11	65018510	65018531	22	+	65013510
hsa-miR-6880-3p	MIMAT0027661	chr12	124337181	124337201	21	-	124332181
hsa-miR-6880-5p	MIMAT0027660	chr12	124337216	124337237	22	-	124332216
hsa-miR-6881-3p	MIMAT0027663	chr15	74411361	74411382	22	-	74406361
hsa-miR-6881-5p	MIMAT0027662	chr15	74411406	74411427	22	-	74406406
hsa-miR-6882-3p	MIMAT0027665	chr15	74840642	74840665	24	-	74835642
hsa-miR-6882-5p	MIMAT0027664	chr15	74840681	74840702	22	-	74835681
hsa-miR-6883-3p	MIMAT0027667	chr17	8144994	8145015	22	-	8139994
hsa-miR-6883-5p	MIMAT0027666	chr17	8145045	8145066	22	-	8140045
hsa-miR-6884-3p	MIMAT0027669	chr17	40026334	40026356	23	-	40021334
hsa-miR-6884-5p	MIMAT0027668	chr17	40026383	40026404	22	-	40021383
hsa-miR-6885-3p	MIMAT0027671	chr19	6389638	6389658	21	-	6384638
hsa-miR-6885-5p	MIMAT0027670	chr19	6389674	6389698	25	-	6384674
hsa-miR-6886-3p	MIMAT0027673	chr19	11113511	11113531	21	+	11108511
hsa-miR-6886-5p	MIMAT0027672	chr19	11113479	11113499	21	+	11108479
hsa-miR-6887-3p	MIMAT0027675	chr19	35122744	35122764	21	+	35117744
hsa-miR-6887-5p	MIMAT0027674	chr19	35122705	35122727	23	+	35117705
hsa-miR-6888-3p	MIMAT0027677	chr2	159186881	159186901	21	+	159181881
hsa-miR-6888-5p	MIMAT0027676	chr2	159186840	159186859	20	+	159181840
hsa-miR-6889-3p	MIMAT0027679	chr22	41252992	41253011	20	-	41247992
hsa-miR-6889-5p	MIMAT0027678	chr22	41253023	41253045	23	-	41248023
hsa-miR-6890-3p	MIMAT0027681	chr3	49099854	49099873	20	-	49094854
hsa-miR-6890-5p	MIMAT0027680	chr3	49099889	49099909	21	-	49094889
hsa-miR-6891-3p	MIMAT0027683	chr6	31355228	31355248	21	-	31350228
hsa-miR-6891-5p	MIMAT0027682	chr6	31355297	31355315	19	-	31350297
hsa-miR-6892-3p	MIMAT0027685	chr7	143382780	143382800	21	+	143377780
hsa-miR-6892-5p	MIMAT0027684	chr7	143382686	143382706	21	+	143377686
hsa-miR-6893-3p	MIMAT0027687	chr8	144435551	144435572	22	-	144430551
hsa-miR-6893-5p	MIMAT0027686	chr8	144435594	144435614	21	-	144430594
hsa-miR-6894-3p	MIMAT0027689	chrX	53198889	53198909	21	-	53193889
hsa-miR-6894-5p	MIMAT0027688	chrX	53198917	53198940	24	-	53193917
hsa-miR-6895-3p	MIMAT0027691	chrX	53195411	53195432	22	-	53190411
hsa-miR-6895-5p	MIMAT0027690	chrX	53195463	53195483	21	-	53190463
hsa-miR-7-1-3p	MIMAT0004553	chr9	83969771	83969792	22	-	83964771
hsa-miR-7-2-3p	MIMAT0004554	chr15	88611896	88611917	22	+	88606896
hsa-miR-708-3p	MIMAT0004927	chr11	79402032	79402053	22	-	79397032
hsa-miR-708-5p	MIMAT0004926	chr11	79402077	79402099	23	-	79397077
hsa-miR-7106-3p	MIMAT0028110	chr12	113159113	113159135	23	-	113154113
hsa-miR-7106-5p	MIMAT0028109	chr12	113159153	113159172	20	-	113154153
hsa-miR-7107-3p	MIMAT0028112	chr12	121444279	121444305	27	-	121439279
hsa-miR-7107-5p	MIMAT0028111	chr12	121444326	121444347	22	-	121439326
hsa-miR-7108-3p	MIMAT0028114	chr19	2434914	2434933	20	-	2429914
hsa-miR-7108-5p	MIMAT0028113	chr19	2434980	2435000	21	-	2429980
hsa-miR-7109-3p	MIMAT0028116	chr22	31621473	31621494	22	-	31616473
hsa-miR-7109-5p	MIMAT0028115	chr22	31621506	31621526	21	-	31616506
hsa-miR-711	MIMAT0012734	chr3	48578914	48578935	22	-	48573914
hsa-miR-7110-3p	MIMAT0028118	chr3	123161858	123161879	22	+	123156858
hsa-miR-7110-5p	MIMAT0028117	chr3	123161799	123161819	21	+	123156799
hsa-miR-7111-3p	MIMAT0028120	chr6	35470558	35470579	22	+	35465558
hsa-miR-7111-5p	MIMAT0028119	chr6	35470509	35470530	22	+	35465509
hsa-miR-7113-3p	MIMAT0028124	chr11	68032900	68032922	23	+	68027900
hsa-miR-7113-5p	MIMAT0028123	chr11	68032865	68032885	21	+	68027865
hsa-miR-7114-3p	MIMAT0028126	chr9	137450026	137450046	21	-	137445026
hsa-miR-7114-5p	MIMAT0028125	chr9	137450061	137450081	21	-	137445061
hsa-miR-7150	MIMAT0028211	chr9	123485584	123485601	18	-	123480584
hsa-miR-7151-3p	MIMAT0028213	chr10	67403351	67403371	21	-	67398351
hsa-miR-7151-5p	MIMAT0028212	chr10	67403388	67403410	23	-	67398388
hsa-miR-7152-3p	MIMAT0028215	chr10	71790781	71790800	20	+	71785781
hsa-miR-7152-5p	MIMAT0028214	chr10	71790747	71790768	22	+	71785747
hsa-miR-7156-3p	MIMAT0028223	chr1	77060180	77060202	23	+	77055180
hsa-miR-7156-5p	MIMAT0028222	chr1	77060143	77060165	23	+	77055143
hsa-miR-7157-3p	MIMAT0028225	chr2	140586626	140586647	22	-	140581626
hsa-miR-7157-5p	MIMAT0028224	chr2	140586663	140586685	23	-	140581663
hsa-miR-7158-3p	MIMAT0028227	chr2	5974712	5974732	21	+	5969712
hsa-miR-7158-5p	MIMAT0028226	chr2	5974662	5974685	24	+	5969662
hsa-miR-7159-3p	MIMAT0028229	chr6	33899182	33899200	19	+	33894182
hsa-miR-7159-5p	MIMAT0028228	chr6	33899135	33899155	21	+	33894135
hsa-miR-7160-3p	MIMAT0028231	chr8	2076620	2076640	21	+	2071620
hsa-miR-7160-5p	MIMAT0028230	chr8	2076589	2076609	21	+	2071589
hsa-miR-7161-3p	MIMAT0028233	chr6	158609763	158609790	28	+	158604763
hsa-miR-7161-5p	MIMAT0028232	chr6	158609707	158609729	23	+	158604707
hsa-miR-7162-3p	MIMAT0028235	chr10	30368597	30368615	19	-	30363597
hsa-miR-7162-5p	MIMAT0028234	chr10	30368648	30368665	18	-	30363648
hsa-miR-744-3p	MIMAT0004946	chr17	12081966	12081987	22	+	12076966
hsa-miR-744-5p	MIMAT0004945	chr17	12081909	12081930	22	+	12076909
hsa-miR-758-3p	MIMAT0003879	chr14	101026071	101026092	22	+	101021071
hsa-miR-758-5p	MIMAT0022929	chr14	101026034	101026055	22	+	101021034
hsa-miR-760	MIMAT0004957	chr1	93846880	93846899	20	+	93841880
hsa-miR-761	MIMAT0010364	chr1	51836375	51836396	22	-	51831375
hsa-miR-762	MIMAT0010313	chr16	30893951	30893972	22	+	30888951
hsa-miR-764	MIMAT0010367	chrX	114639445	114639466	22	+	114634445
hsa-miR-765	MIMAT0003945	chr1	156936156	156936176	21	-	156931156
hsa-miR-766-3p	MIMAT0003888	chrX	119646763	119646784	22	-	119641763
hsa-miR-766-5p	MIMAT0022714	chrX	119646799	119646820	22	-	119641799
hsa-miR-767-3p	MIMAT0003883	chrX	152393447	152393469	23	-	152388447
hsa-miR-767-5p	MIMAT0003882	chrX	152393481	152393503	23	-	152388481
hsa-miR-769-3p	MIMAT0003887	chr19	46019000	46019022	23	+	46014000
hsa-miR-769-5p	MIMAT0003886	chr19	46018961	46018982	22	+	46013961
hsa-miR-770-5p	MIMAT0003948	chr14	100852409	100852431	23	+	100847409
hsa-miR-7702	MIMAT0030017	chr9	111271193	111271214	22	-	111266193
hsa-miR-7703	MIMAT0030018	chr14	24143489	24143511	23	-	24138489
hsa-miR-7704	MIMAT0030019	chr2	176188843	176188861	19	+	176183843
hsa-miR-7705	MIMAT0030020	chr8	100703002	100703024	23	-	100698002
hsa-miR-7706	MIMAT0030021	chr15	85380639	85380662	24	+	85375639
hsa-miR-7843-3p	MIMAT0030412	chr14	72516866	72516887	22	+	72511866
hsa-miR-7843-5p	MIMAT0030411	chr14	72516831	72516852	22	+	72511831
hsa-miR-7844-5p	MIMAT0030419	chr12	94571306	94571327	22	-	94566306
hsa-miR-7847-3p	MIMAT0030422	chr11	1880105	1880125	21	+	1875105
hsa-miR-7848-3p	MIMAT0030423	chr8	133046494	133046516	23	-	133041494
hsa-miR-7850-5p	MIMAT0030425	chr19	2630723	2630743	21	+	2625723
hsa-miR-7851-3p	MIMAT0030426	chr12	42323740	42323761	22	-	42318740
hsa-miR-7853-5p	MIMAT0030428	chr6	6169380	6169400	21	-	6164380
hsa-miR-7854-3p	MIMAT0030429	chr16	81533942	81533962	21	+	81528942
hsa-miR-7855-5p	MIMAT0030430	chr14	64785663	64785684	22	-	64780663
hsa-miR-7856-5p	MIMAT0030431	chr1	86357665	86357685	21	-	86352665
hsa-miR-7973	MIMAT0031176	chr15	51314088	51314107	20	-	51309088
hsa-miR-7974	MIMAT0031177	chr19	11495544	11495567	24	-	11490544
hsa-miR-7976	MIMAT0031179	chr3	127587158	127587176	19	-	127582158
hsa-miR-7978	MIMAT0031181	chr4	21464738	21464758	21	-	21459738
hsa-miR-8055	MIMAT0030982	chr8	6622134	6622156	23	-	6617134
hsa-miR-8057	MIMAT0030984	chr18	26591505	26591525	21	-	26586505
hsa-miR-8058	MIMAT0030985	chr16	82688988	82689009	22	+	82683988
hsa-miR-8061	MIMAT0030988	chr19	54645319	54645339	21	+	54640319
hsa-miR-8063	MIMAT0030990	chr15	36972831	36972852	22	-	36967831
hsa-miR-8064	MIMAT0030991	chr3	52846523	52846542	20	-	52841523
hsa-miR-8065	MIMAT0030992	chr16	5632533	5632556	24	+	5627533
hsa-miR-8066	MIMAT0030993	chr4	101240805	101240825	21	-	101235805
hsa-miR-8072	MIMAT0030999	chr12	123364814	123364833	20	-	123359814
hsa-miR-8073	MIMAT0031000	chr13	110340968	110340989	22	+	110335968
hsa-miR-8075	MIMAT0031002	chr13	113262966	113262989	24	+	113257966
hsa-miR-8076	MIMAT0031003	chr3	113432128	113432151	24	-	113427128
hsa-miR-8077	MIMAT0031004	chr19	42351174	42351195	22	+	42346174
hsa-miR-8081	MIMAT0031008	chr9	106600990	106601012	23	+	106595990
hsa-miR-8082	MIMAT0031009	chr4	113152292	113152313	22	+	113147292
hsa-miR-8085	MIMAT0031012	chr19	44758667	44758687	21	+	44753667
hsa-miR-8086	MIMAT0031013	chr10	28289319	28289340	22	-	28284319
hsa-miR-8485	MIMAT0033692	chr2	50696172	50696192	21	-	50691172
hsa-miR-873-3p	MIMAT0022717	chr9	28888889	28888910	22	-	28883889
hsa-miR-873-5p	MIMAT0004953	chr9	28888925	28888945	21	-	28883925
hsa-miR-874-3p	MIMAT0004911	chr5	137647582	137647603	22	-	137642582
hsa-miR-874-5p	MIMAT0026718	chr5	137647618	137647640	23	-	137642618
hsa-miR-875-3p	MIMAT0004923	chr8	99536797	99536817	21	-	99531797
hsa-miR-875-5p	MIMAT0004922	chr8	99536830	99536851	22	-	99531830
hsa-miR-876-3p	MIMAT0004925	chr9	28863636	28863657	22	-	28858636
hsa-miR-876-5p	MIMAT0004924	chr9	28863675	28863696	22	-	28858675
hsa-miR-877-3p	MIMAT0004950	chr6	30584397	30584417	21	+	30579397
hsa-miR-877-5p	MIMAT0004949	chr6	30584332	30584351	20	+	30579332
hsa-miR-885-3p	MIMAT0004948	chr3	10394499	10394520	22	-	10389499
[truncated: 52 more rows]

## Sheet: Supplementary Data 2
Supplementary Data 2: Probe information of CpG sites located within miRNA promoters. The Cpg ID, relative distance to TSS and genomic positions are listed.
miRNA ID	Cpg ID	Distance to TSS	Chromosome	Position	Relation_to_UCSC_CpG_Island
hsa-let-7a-2-3p	cg14724899; cg18362003; cg06000878	-505; -291; 146	chr11; chr11; chr11	122181136; 122180922; 122180485	NA
hsa-let-7a-3p	cg14463782	-287	chr9	94165970	Island
hsa-let-7a-5p	cg14463782	-287	chr9	94165970	Island
hsa-let-7b-3p	cg04329382; cg03412618; cg10352237; cg21094022; cg09328012; cg26422762; cg20076516; cg24731441; cg11383208; cg21450723; cg07546360	-980; -772; -623; -268; -194; -86; -55; -49; 77; 138; 152	chr22; chr22; chr22; chr22; chr22; chr22; chr22; chr22; chr22; chr22; chr22	46085011; 46085219; 46085368; 46085723; 46085797; 46085905; 46085936; 46085942; 46086068; 46086129; 46086143	N_Shore; N_Shore; N_Shore; N_Shore; N_Shore; N_Shore; Island; Island; Island; Island; Island
hsa-let-7b-5p	cg04329382; cg03412618; cg10352237; cg21094022; cg09328012; cg26422762; cg20076516; cg24731441; cg11383208; cg21450723; cg07546360	-980; -772; -623; -268; -194; -86; -55; -49; 77; 138; 152	chr22; chr22; chr22; chr22; chr22; chr22; chr22; chr22; chr22; chr22; chr22	46085011; 46085219; 46085368; 46085723; 46085797; 46085905; 46085936; 46085942; 46086068; 46086129; 46086143	N_Shore; N_Shore; N_Shore; N_Shore; N_Shore; N_Shore; Island; Island; Island; Island; Island
hsa-let-7d-3p	cg14463782	-287	chr9	94165970	Island
hsa-let-7d-5p	cg14463782	-287	chr9	94165970	Island
hsa-let-7f-1-3p	cg14463782	-287	chr9	94165970	Island
hsa-let-7f-2-3p	cg01924074; cg10987536; cg04288012; cg02734755	-194; -111; -92; 302	chrX; chrX; chrX; chrX	53684222; 53684139; 53684120; 53683726	Island; Island; Island; Island
hsa-let-7f-5p	cg14463782	-287	chr9	94165970	Island
hsa-let-7g-3p	cg15991175; cg11665333; cg13539115; cg03869063; cg24007312; cg11442381; cg12661343; cg01736403; cg26858096; cg10989431; cg26236504; cg17632831	-1263; -297; -200; -174; -151; -146; -24; -22; -8; 85; 88; 470	chr3; chr3; chr3; chr3; chr3; chr3; chr3; chr3; chr3; chr3; chr3; chr3	52279907; 52278941; 52278844; 52278818; 52278795; 52278790; 52278668; 52278666; 52278652; 52278559; 52278556; 52278174	S_Shore; Island; Island; Island; Island; Island; Island; Island; Island; Island; Island; Island
hsa-let-7g-5p	cg15991175; cg11665333; cg13539115; cg03869063; cg24007312; cg11442381; cg12661343; cg01736403; cg26858096; cg10989431; cg26236504; cg17632831	-1263; -297; -200; -174; -151; -146; -24; -22; -8; 85; 88; 470	chr3; chr3; chr3; chr3; chr3; chr3; chr3; chr3; chr3; chr3; chr3; chr3	52279907; 52278941; 52278844; 52278818; 52278795; 52278790; 52278668; 52278666; 52278652; 52278559; 52278556; 52278174	S_Shore; Island; Island; Island; Island; Island; Island; Island; Island; Island; Island; Island
hsa-let-7i-3p	cg21544377; cg00874357	474; 500	chr12; chr12	62603323; 62603349	Island; Island
hsa-let-7i-5p	cg21544377; cg00874357	474; 500	chr12; chr12	62603323; 62603349	Island; Island
hsa-miR-1-3p	cg12654032; cg03331263; cg02053807; cg05756622; cg12437024; cg08093055; cg26844459; cg04362560; cg23625870	-718; -707; -515; -87; -57; -55; -36; -7; 20	chr20; chr20; chr20; chr20; chr20; chr20; chr20; chr20; chr20	62549734; 62549745; 62549937; 62550365; 62550395; 62550397; 62550416; 62550445; 62550472	N_Shore; N_Shore; N_Shore; Island; Island; Island; Island; Island; Island
hsa-miR-1-5p	cg12654032; cg03331263; cg02053807; cg05756622; cg12437024; cg08093055; cg26844459; cg04362560; cg23625870	-718; -707; -515; -87; -57; -55; -36; -7; 20	chr20; chr20; chr20; chr20; chr20; chr20; chr20; chr20; chr20	62549734; 62549745; 62549937; 62550365; 62550395; 62550397; 62550416; 62550445; 62550472	N_Shore; N_Shore; N_Shore; Island; Island; Island; Island; Island; Island
hsa-miR-100-3p	cg14724899; cg18362003; cg06000878	-505; -291; 146	chr11; chr11; chr11	122181136; 122180922; 122180485	NA
hsa-miR-100-5p	cg14724899; cg18362003; cg06000878	-505; -291; 146	chr11; chr11; chr11	122181136; 122180922; 122180485	NA
hsa-miR-101-3p	cg04924028; cg20301308; cg15620028; cg09473383; cg05968270; cg14029283	-1969; -1314; -423; -402; -74; 70	chr1; chr1; chr1; chr1; chr1; chr1	65069714; 65069059; 65068168; 65068147; 65067819; 65067675	S_Shore; S_Shore; Island; Island; N_Shore; N_Shore
hsa-miR-101-5p	cg04924028; cg20301308; cg15620028; cg09473383; cg05968270; cg14029283	-1969; -1314; -423; -402; -74; 70	chr1; chr1; chr1; chr1; chr1; chr1	65069714; 65069059; 65068168; 65068147; 65067819; 65067675	S_Shore; S_Shore; Island; Island; N_Shore; N_Shore
hsa-miR-103a-2-5p	cg23908269; cg02187196; cg09049660; cg05447186; cg06584619; cg16507354; cg10245697; cg11081723; cg26859690; cg26643937; cg21609034; cg19476186; cg15680975	-1320; -1013; -1000; -579; -510; -458; -451; -448; -361; -355; -274; -74; 264	chr20; chr20; chr20; chr20; chr20; chr20; chr20; chr20; chr20; chr20; chr20; chr20; chr20	3888066; 3888373; 3888386; 3888807; 3888876; 3888928; 3888935; 3888938; 3889025; 3889031; 3889112; 3889312; 3889650	N_Shore; N_Shore; N_Shore; Island; Island; Island; Island; Island; Island; Island; Island; Island; Island
hsa-miR-103a-3p	cg00061413; cg08477779; cg10498900; cg25600973; cg17967426; cg16421589; cg01136977; cg24005340; cg16535891; cg13404558; cg13012245	-976; -774; -531; -412; -400; -398; -349; -339; -181; 57; 456	chr5; chr5; chr5; chr5; chr5; chr5; chr5; chr5; chr5; chr5; chr5	168580334; 168580132; 168579889; 168579770; 168579758; 168579756; 168579707; 168579697; 168579539; 168579301; 168578902	S_Shore; S_Shore; Island; Island; Island; Island; Island; Island; Island; Island; N_Shore
hsa-miR-105-3p	cg03693842; cg18003791; cg04069419; cg12720637; cg24995836	-1224; -488; -188; -18; 361	chrX; chrX; chrX; chrX; chrX	152452503; 152451767; 152451467; 152451297; 152450918	NA
hsa-miR-105-5p	cg03693842; cg18003791; cg04069419; cg12720637; cg24995836	-1224; -488; -188; -18; 361	chrX; chrX; chrX; chrX; chrX	152452503; 152451767; 152451467; 152451297; 152450918	NA
hsa-miR-106a-3p	cg11674735; cg20086286	115; 219	chrX; chrX	134173927; 134173823	S_Shore; S_Shore
hsa-miR-106a-5p	cg11674735; cg20086286	115; 219	chrX; chrX	134173927; 134173823	S_Shore; S_Shore
hsa-miR-106b-3p	cg21810604; cg08210001; cg25920258; cg11738421; cg14002172; cg10955642; cg26464524; cg08309311; cg26568722; cg26023204; cg12358443; cg25430849; cg10122932; cg20835353; cg18392045; cg23317683; cg08133824	-700; -644; -636; -620; -609; -602; -572; -556; -447; -377; -160; -5; 11; 13; 202; 447; 463	chr7; chr7; chr7; chr7; chr7; chr7; chr7; chr7; chr7; chr7; chr7; chr7; chr7; chr7; chr7; chr7; chr7	100102078; 100102022; 100102014; 100101998; 100101987; 100101980; 100101950; 100101934; 100101825; 100101755; 100101538; 100101383; 100101367; 100101365; 100101176; 100100931; 100100915	S_Shore; Island; Island; Island; Island; Island; Island; Island; Island; Island; Island; Island; Island; Island; Island; Island; Island
hsa-miR-106b-5p	cg21810604; cg08210001; cg25920258; cg11738421; cg14002172; cg10955642; cg26464524; cg08309311; cg26568722; cg26023204; cg12358443; cg25430849; cg10122932; cg20835353; cg18392045; cg23317683; cg08133824	-700; -644; -636; -620; -609; -602; -572; -556; -447; -377; -160; -5; 11; 13; 202; 447; 463	chr7; chr7; chr7; chr7; chr7; chr7; chr7; chr7; chr7; chr7; chr7; chr7; chr7; chr7; chr7; chr7; chr7	100102078; 100102022; 100102014; 100101998; 100101987; 100101980; 100101950; 100101934; 100101825; 100101755; 100101538; 100101383; 100101367; 100101365; 100101176; 100100931; 100100915	S_Shore; Island; Island; Island; Island; Island; Island; Island; Island; Island; Island; Island; Island; Island; Island; Island; Island
hsa-miR-107	cg26739829; cg09747456; cg20349567; cg19953263; cg14967972; cg09161592; cg07134367; cg06326839	-1207; -525; -523; -502; -490; -231; 86; 312	chr10; chr10; chr10; chr10; chr10; chr10; chr10; chr10	89646225; 89645543; 89645541; 89645520; 89645508; 89645249; 89644932; 89644706	S_Shore; S_Shore; S_Shore; S_Shore; S_Shore; Island; Island; Island
hsa-miR-10a-3p	cg25750507; cg07318128; cg20591728; cg18878432; cg04435975; cg19828220; cg02574073; cg18684142; cg10906729; cg05888755; cg16848873	-1657; -1459; -1259; -1062; -700; -66; -51; -47; -43; 28; 39	chr17; chr17; chr17; chr17; chr17; chr17; chr17; chr17; chr17; chr17; chr17	48606642; 48606444; 48606244; 48606047; 48605685; 48605051; 48605036; 48605032; 48605028; 48604957; 48604946	N_Shore; N_Shore; N_Shore; N_Shore; N_Shelf; N_Shelf; N_Shelf; N_Shelf; N_Shelf; N_Shelf; N_Shelf
hsa-miR-10a-5p	cg25750507; cg07318128; cg20591728; cg18878432; cg04435975; cg19828220; cg02574073; cg18684142; cg10906729; cg05888755; cg16848873	-1657; -1459; -1259; -1062; -700; -66; -51; -47; -43; 28; 39	chr17; chr17; chr17; chr17; chr17; chr17; chr17; chr17; chr17; chr17; chr17	48606642; 48606444; 48606244; 48606047; 48605685; 48605051; 48605036; 48605032; 48605028; 48604957; 48604946	N_Shore; N_Shore; N_Shore; N_Shore; N_Shelf; N_Shelf; N_Shelf; N_Shelf; N_Shelf; N_Shelf; N_Shelf
hsa-miR-10b-3p	cg00190206; cg21235151; cg21319323	-1954; -51; -44	chr2; chr2; chr2	176134625; 176136528; 176136535	N_Shore; Island; Island
hsa-miR-10b-5p	cg00190206; cg21235151; cg21319323	-1954; -51; -44	chr2; chr2; chr2	176134625; 176136528; 176136535	N_Shore; Island; Island
hsa-miR-1178-3p	cg10853063; cg27281285; cg19988880; cg22526288; cg25499017; cg20982475; cg11345172; cg20258154; cg06586923; cg24643801	-312; -258; -173; -58; -52; -34; -23; -19; 25; 95	chr12; chr12; chr12; chr12; chr12; chr12; chr12; chr12; chr12; chr12	119877618; 119877564; 119877479; 119877364; 119877358; 119877340; 119877329; 119877325; 119877281; 119877211	S_Shore; S_Shore; S_Shore; Island; Island; Island; Island; Island; Island; Island
hsa-miR-1178-5p	cg10853063; cg27281285; cg19988880; cg22526288; cg25499017; cg20982475; cg11345172; cg20258154; cg06586923; cg24643801	-312; -258; -173; -58; -52; -34; -23; -19; 25; 95	chr12; chr12; chr12; chr12; chr12; chr12; chr12; chr12; chr12; chr12	119877618; 119877564; 119877479; 119877364; 119877358; 119877340; 119877329; 119877325; 119877281; 119877211	S_Shore; S_Shore; S_Shore; Island; Island; Island; Island; Island; Island; Island
hsa-miR-1179	cg12400956; cg05875110; cg14971325; cg00643341; cg26290926; cg20512175	-553; -467; -127; -66; 52; 397	chr15; chr15; chr15; chr15; chr15; chr15	88604129; 88604215; 88604555; 88604616; 88604734; 88605079	N_Shore; N_Shore; Island; Island; Island; Island
hsa-miR-1180-3p	cg09143991; cg00116463; cg14209627; cg08284801; cg23928525; cg11011774; cg21189099; cg07899794; cg03602528; cg09363674; cg21097105; cg02998992; cg01000515	-452; -421; -292; -208; -176; -157; -121; -76; -73; 103; 122; 412; 467	chr17; chr17; chr17; chr17; chr17; chr17; chr17; chr17; chr17; chr17; chr17; chr17; chr17	19363161; 19363130; 19363001; 19362917; 19362885; 19362866; 19362830; 19362785; 19362782; 19362606; 19362587; 19362297; 19362242	S_Shore; Island; Island; Island; Island; Island; Island; Island; Island; Island; Island; Island; Island
hsa-miR-1180-5p	cg09143991; cg00116463; cg14209627; cg08284801; cg23928525; cg11011774; cg21189099; cg07899794; cg03602528; cg09363674; cg21097105; cg02998992; cg01000515	-452; -421; -292; -208; -176; -157; -121; -76; -73; 103; 122; 412; 467	chr17; chr17; chr17; chr17; chr17; chr17; chr17; chr17; chr17; chr17; chr17; chr17; chr17	19363161; 19363130; 19363001; 19362917; 19362885; 19362866; 19362830; 19362785; 19362782; 19362606; 19362587; 19362297; 19362242	S_Shore; Island; Island; Island; Island; Island; Island; Island; Island; Island; Island; Island; Island
hsa-miR-1181	cg21868191; cg00876541; cg12220843; cg01522721; cg05370860; cg10271981; cg25732522; cg25652642; cg17602882; cg22683879; cg10007372; cg21459710	-1771; -1361; -994; -517; -217; -215; -187; -153; -136; -83; -32; 211	chr19; chr19; chr19; chr19; chr19; chr19; chr19; chr19; chr19; chr19; chr19; chr19	10405312; 10404902; 10404535; 10404058; 10403758; 10403756; 10403728; 10403694; 10403677; 10403624; 10403573; 10403330	S_Shore; Island; Island; Island; Island; Island; Island; Island; Island; Island; Island; Island
hsa-miR-1181-3p	cg21868191; cg00876541; cg12220843; cg01522721; cg05370860; cg10271981; cg25732522; cg25652642; cg17602882; cg22683879; cg10007372; cg21459710	-1771; -1361; -994; -517; -217; -215; -187; -153; -136; -83; -32; 211	chr19; chr19; chr19; chr19; chr19; chr19; chr19; chr19; chr19; chr19; chr19; chr19	10405312; 10404902; 10404535; 10404058; 10403758; 10403756; 10403728; 10403694; 10403677; 10403624; 10403573; 10403330	S_Shore; Island; Island; Island; Island; Island; Island; Island; Island; Island; Island; Island
hsa-miR-1182	cg16516400; cg17199320; cg22172038; cg03432338; cg01720705	-1226; -1033; -1016; -1010; 418	chr1; chr1; chr1; chr1; chr1	231041455; 231041262; 231041245; 231041239; 231039811	S_Shore; Island; Island; Island; Island
hsa-miR-1183	cg20441701; cg04501438; cg15787552; cg16721202; cg09748770; cg04028315; cg27007358	-1337; -1048; -654; -327; -312; -7; 6	chr7; chr7; chr7; chr7; chr7; chr7; chr7	21426762; 21427051; 21427445; 21427772; 21427787; 21428092; 21428105	N_Shore; Island; Island; Island; Island; Island; Island
hsa-miR-1184	cg15613687; cg06306751; cg05407550	-1175; -8; 213	chrX; chrX; chrX	155023897; 155022730; 155022509	N_Shelf; N_Shelf;
hsa-miR-1185-1-3p	cg00764369; cg10515315; cg15991553; cg23870378; cg14034270; cg16567044; cg10540302; cg02313552; cg02982753; cg02888166; cg24089209; cg16738180; cg19643803; cg10943497; cg10065153; cg09280976; cg20952167; cg12967319; cg04304932; cg04576764; cg25836301; cg09926418; cg23176399; cg05711886; cg15419911	-1898; -1737; -1587; -1386; -1354; -1318; -1274; -1166; -1044; -1014; -995; -985; -954; -883; -852; -767; -521; -457; -326; -305; -148; -62; 189; 226; 418	chr14; chr14; chr14; chr14; chr14; chr14; chr14; chr14; chr14; chr14; chr14; chr14; chr14; chr14; chr14; chr14; chr14; chr14; chr14; chr14; chr14; chr14; chr14; chr14; chr14	100824219; 100824380; 100824530; 100824731; 100824763; 100824799; 100824843; 100824951; 100825073; 100825103; 100825122; 100825132; 100825163; 100825234; 100825265; 100825350; 100825596; 100825660; 100825791; 100825812; 100825969; 100826055; 100826306; 100826343; 100826535	Island; Island; Island; N_Shore; N_Shore; N_Shore; N_Shore; N_Shore; N_Shore; N_Shore; N_Shore; N_Shore; N_Shore; N_Shore; N_Shore; N_Shore; N_Shore; N_Shore; Island; Island; Island; Island; Island; Island; Island
hsa-miR-1185-2-3p	cg00764369; cg10515315; cg15991553; cg23870378; cg14034270; cg16567044; cg10540302; cg02313552; cg02982753; cg02888166; cg24089209; cg16738180; cg19643803; cg10943497; cg10065153; cg09280976; cg20952167; cg12967319; cg04304932; cg04576764; cg25836301; cg09926418; cg23176399; cg05711886; cg15419911	-1898; -1737; -1587; -1386; -1354; -1318; -1274; -1166; -1044; -1014; -995; -985; -954; -883; -852; -767; -521; -457; -326; -305; -148; -62; 189; 226; 418	chr14; chr14; chr14; chr14; chr14; chr14; chr14; chr14; chr14; chr14; chr14; chr14; chr14; chr14; chr14; chr14; chr14; chr14; chr14; chr14; chr14; chr14; chr14; chr14; chr14	100824219; 100824380; 100824530; 100824731; 100824763; 100824799; 100824843; 100824951; 100825073; 100825103; 100825122; 100825132; 100825163; 100825234; 100825265; 100825350; 100825596; 100825660; 100825791; 100825812; 100825969; 100826055; 100826306; 100826343; 100826535	Island; Island; Island; N_Shore; N_Shore; N_Shore; N_Shore; N_Shore; N_Shore; N_Shore; N_Shore; N_Shore; N_Shore; N_Shore; N_Shore; N_Shore; N_Shore; N_Shore; Island; Island; Island; Island; Island; Island; Island
hsa-miR-1185-5p	cg00764369; cg10515315; cg15991553; cg23870378; cg14034270; cg16567044; cg10540302; cg02313552; cg02982753; cg02888166; cg24089209; cg16738180; cg19643803; cg10943497; cg10065153; cg09280976; cg20952167; cg12967319; cg04304932; cg04576764; cg25836301; cg09926418; cg23176399; cg05711886; cg15419911	-1898; -1737; -1587; -1386; -1354; -1318; -1274; -1166; -1044; -1014; -995; -985; -954; -883; -852; -767; -521; -457; -326; -305; -148; -62; 189; 226; 418	chr14; chr14; chr14; chr14; chr14; chr14; chr14; chr14; chr14; chr14; chr14; chr14; chr14; chr14; chr14; chr14; chr14; chr14; chr14; chr14; chr14; chr14; chr14; chr14; chr14	100824219; 100824380; 100824530; 100824731; 100824763; 100824799; 100824843; 100824951; 100825073; 100825103; 100825122; 100825132; 100825163; 100825234; 100825265; 100825350; 100825596; 100825660; 100825791; 100825812; 100825969; 100826055; 100826306; 100826343; 100826535	Island; Island; Island; N_Shore; N_Shore; N_Shore; N_Shore; N_Shore; N_Shore; N_Shore; N_Shore; N_Shore; N_Shore; N_Shore; N_Shore; N_Shore; N_Shore; N_Shore; Island; Island; Island; Island; Island; Island; Island
hsa-miR-1193	cg00764369; cg10515315; cg15991553; cg23870378; cg14034270; cg16567044; cg10540302; cg02313552; cg02982753; cg02888166; cg24089209; cg16738180; cg19643803; cg10943497; cg10065153; cg09280976; cg20952167; cg12967319; cg04304932; cg04576764; cg25836301; cg09926418; cg23176399; cg05711886; cg15419911	-1898; -1737; -1587; -1386; -1354; -1318; -1274; -1166; -1044; -1014; -995; -985; -954; -883; -852; -767; -521; -457; -326; -305; -148; -62; 189; 226; 418	chr14; chr14; chr14; chr14; chr14; chr14; chr14; chr14; chr14; chr14; chr14; chr14; chr14; chr14; chr14; chr14; chr14; chr14; chr14; chr14; chr14; chr14; chr14; chr14; chr14	100824219; 100824380; 100824530; 100824731; 100824763; 100824799; 100824843; 100824951; 100825073; 100825103; 100825122; 100825132; 100825163; 100825234; 100825265; 100825350; 100825596; 100825660; 100825791; 100825812; 100825969; 100826055; 100826306; 100826343; 100826535	Island; Island; Island; N_Shore; N_Shore; N_Shore; N_Shore; N_Shore; N_Shore; N_Shore; N_Shore; N_Shore; N_Shore; N_Shore; N_Shore; N_Shore; N_Shore; N_Shore; Island; Island; Island; Island; Island; Island; Island
hsa-miR-1193-3p	cg00764369; cg10515315; cg15991553; cg23870378; cg14034270; cg16567044; cg10540302; cg02313552; cg02982753; cg02888166; cg24089209; cg16738180; cg19643803; cg10943497; cg10065153; cg09280976; cg20952167; cg12967319; cg04304932; cg04576764; cg25836301; cg09926418; cg23176399; cg05711886; cg15419911	-1898; -1737; -1587; -1386; -1354; -1318; -1274; -1166; -1044; -1014; -995; -985; -954; -883; -852; -767; -521; -457; -326; -305; -148; -62; 189; 226; 418	chr14; chr14; chr14; chr14; chr14; chr14; chr14; chr14; chr14; chr14; chr14; chr14; chr14; chr14; chr14; chr14; chr14; chr14; chr14; chr14; chr14; chr14; chr14; chr14; chr14	100824219; 100824380; 100824530; 100824731; 100824763; 100824799; 100824843; 100824951; 100825073; 100825103; 100825122; 100825132; 100825163; 100825234; 100825265; 100825350; 100825596; 100825660; 100825791; 100825812; 100825969; 100826055; 100826306; 100826343; 100826535	Island; Island; Island; N_Shore; N_Shore; N_Shore; N_Shore; N_Shore; N_Shore; N_Shore; N_Shore; N_Shore; N_Shore; N_Shore; N_Shore; N_Shore; N_Shore; N_Shore; Island; Island; Island; Island; Island; Island; Island
hsa-miR-1197	cg00764369; cg10515315; cg15991553; cg23870378; cg14034270; cg16567044; cg10540302; cg02313552; cg02982753; cg02888166; cg24089209; cg16738180; cg19643803; cg10943497; cg10065153; cg09280976; cg20952167; cg12967319; cg04304932; cg04576764; cg25836301; cg09926418; cg23176399; cg05711886; cg15419911	-1898; -1737; -1587; -1386; -1354; -1318; -1274; -1166; -1044; -1014; -995; -985; -954; -883; -852; -767; -521; -457; -326; -305; -148; -62; 189; 226; 418	chr14; chr14; chr14; chr14; chr14; chr14; chr14; chr14; chr14; chr14; chr14; chr14; chr14; chr14; chr14; chr14; chr14; chr14; chr14; chr14; chr14; chr14; chr14; chr14; chr14	100824219; 100824380; 100824530; 100824731; 100824763; 100824799; 100824843; 100824951; 100825073; 100825103; 100825122; 100825132; 100825163; 100825234; 100825265; 100825350; 100825596; 100825660; 100825791; 100825812; 100825969; 100826055; 100826306; 100826343; 100826535	Island; Island; Island; N_Shore; N_Shore; N_Shore; N_Shore; N_Shore; N_Shore; N_Shore; N_Shore; N_Shore; N_Shore; N_Shore; N_Shore; N_Shore; N_Shore; N_Shore; Island; Island; Island; Island; Island; Island; Island
hsa-miR-1199-3p	cg18831604; cg12759215; cg26742989; cg16696856; cg22924585; cg06235973; cg15739955; cg18373961; cg07273675; cg14103106	-1932; -579; -533; -511; -385; 22; 54; 74; 155; 195	chr19; chr19; chr19; chr19; chr19; chr19; chr19; chr19; chr19; chr19	14070853; 14072206; 14072252; 14072274; 14072400; 14072807; 14072839; 14072859; 14072940; 14072980	Island; Island; Island; Island; Island; Island; Island; Island; Island; Island
hsa-miR-1199-5p	cg18831604; cg12759215; cg26742989; cg16696856; cg22924585; cg06235973; cg15739955; cg18373961; cg07273675; cg14103106	-1932; -579; -533; -511; -385; 22; 54; 74; 155; 195	chr19; chr19; chr19; chr19; chr19; chr19; chr19; chr19; chr19; chr19	14070853; 14072206; 14072252; 14072274; 14072400; 14072807; 14072839; 14072859; 14072940; 14072980	Island; Island; Island; Island; Island; Island; Island; Island; Island; Island
hsa-miR-1200	cg25472353; cg04136149; cg17780595; cg17350006; cg15947096; cg15067340; cg11372090; cg06338562; cg11021995; cg08453021; cg17966167; cg19118812; cg07122245; cg00549566; cg16230141	-539; -470; -406; -392; -369; -205; -194; -179; -111; -109; -98; 28; 38; 213; 304	chr7; chr7; chr7; chr7; chr7; chr7; chr7; chr7; chr7; chr7; chr7; chr7; chr7; chr7; chr7	37449402; 37449333; 37449269; 37449255; 37449232; 37449068; 37449057; 37449042; 37448974; 37448972; 37448961; 37448835; 37448825; 37448650; 37448559	S_Shore; S_Shore; S_Shore; S_Shore; S_Shore; Island; Island; Island; Island; Island; Island; Island; Island; Island; Island
hsa-miR-1203	cg02957270; cg24322968; cg04483289; cg12513481; cg16789104; cg14233507; cg18261462; cg16460446; cg19585103	-522; -320; -282; -255; -202; -188; -130; -115; 26	chr17; chr17; chr17; chr17; chr17; chr17; chr17; chr17; chr17	48430735; 48430533; 48430495; 48430468; 48430415; 48430401; 48430343; 48430328; 48430187	S_Shore; S_Shore; S_Shore; S_Shore; Island; Island; Island; Island; Island
hsa-miR-1204	cg24514600; cg13052755; cg02145916; cg08476224; cg12480416; cg23868848; cg11478273; cg23283234; cg03457528; cg08334153; cg26900458; cg13784855	-1372; -1197; -704; -515; -315; -125; -104; 73; 79; 86; 103; 152	chr8; chr8; chr8; chr8; chr8; chr8; chr8; chr8; chr8; chr8; chr8; chr8	127793168; 127793343; 127793836; 127794025; 127794225; 127794415; 127794436; 127794613; 127794619; 127794626; 127794643; 127794692	N_Shore; N_Shore; Island; Island; Island; Island; Island; Island; Island; Island; Island; S_Shore
hsa-miR-1224-3p	cg13950290; cg12105765; cg15135638; cg20495429; cg07952156	-303; -40; -16; 253; 273	chr3; chr3; chr3; chr3; chr3	184229281; 184229544; 184229568; 184229837; 184229857	Island; Island; Island; Island; Island
hsa-miR-1224-5p	cg13950290; cg12105765; cg15135638; cg20495429; cg07952156	-303; -40; -16; 253; 273	chr3; chr3; chr3; chr3; chr3	184229281; 184229544; 184229568; 184229837; 184229857	Island; Island; Island; Island; Island
hsa-miR-1225-3p	cg19584660; cg19949931; cg01965047; cg07036112; cg05598886; cg10268345	-1396; -1326; -451; -19; -12; 15	chr16; chr16; chr16; chr16; chr16; chr16	2091814; 2091744; 2090869; 2090437; 2090430; 2090403	Island; Island; Island; Island; Island; Island
hsa-miR-1225-5p	cg19584660; cg19949931; cg01965047; cg07036112; cg05598886; cg10268345	-1396; -1326; -451; -19; -12; 15	chr16; chr16; chr16; chr16; chr16; chr16	2091814; 2091744; 2090869; 2090437; 2090430; 2090403	Island; Island; Island; Island; Island; Island
hsa-miR-1226-3p	cg13052625; cg24942285; cg16229364; cg01085995; cg13094391; cg09098825	-558; 51; 107; 313; 377; 442	chr3; chr3; chr3; chr3; chr3; chr3	47824456; 47825065; 47825121; 47825327; 47825391; 47825456	N_Shore; Island; Island; Island; Island; S_Shore
hsa-miR-1226-5p	cg13052625; cg24942285; cg16229364; cg01085995; cg13094391; cg09098825	-558; 51; 107; 313; 377; 442	chr3; chr3; chr3; chr3; chr3; chr3	47824456; 47825065; 47825121; 47825327; 47825391; 47825456	N_Shore; Island; Island; Island; Island; S_Shore
hsa-miR-1227-3p	cg07226140; cg25806159; cg15603734; cg13333405; cg08429850; cg18470689; cg15927263; cg08571049; cg13599411; cg13559046; cg08620547; cg03309721; cg07589081; cg02019118	-775; -479; -398; -364; -197; -165; -160; -144; -66; -37; -29; -10; -7; 382	chr19; chr19; chr19; chr19; chr19; chr19; chr19; chr19; chr19; chr19; chr19; chr19; chr19; chr19	2237082; 2236786; 2236705; 2236671; 2236504; 2236472; 2236467; 2236451; 2236373; 2236344; 2236336; 2236317; 2236314; 2235925	Island; Island; Island; Island; Island; Island; Island; Island; Island; Island; Island; Island; Island; Island
hsa-miR-1227-5p	cg07226140; cg25806159; cg15603734; cg13333405; cg08429850; cg18470689; cg15927263; cg08571049; cg13599411; cg13559046; cg08620547; cg03309721; cg07589081; cg02019118	-775; -479; -398; -364; -197; -165; -160; -144; -66; -37; -29; -10; -7; 382	chr19; chr19; chr19; chr19; chr19; chr19; chr19; chr19; chr19; chr19; chr19; chr19; chr19; chr19	2237082; 2236786; 2236705; 2236671; 2236504; 2236472; 2236467; 2236451; 2236373; 2236344; 2236336; 2236317; 2236314; 2235925	Island; Island; Island; Island; Island; Island; Island; Island; Island; Island; Island; Island; Island; Island
hsa-miR-1228-3p	cg16918595; cg02131399; cg10815202; cg03862226; cg09482816; cg26678313; cg25021900; cg15238467; cg06531661; cg23731687; cg04109278; cg27031632	-1185; -1110; -1081; -994; -597; -398; -228; -220; -145; -143; 25; 53	chr12; chr12; chr12; chr12; chr12; chr12; chr12; chr12; chr12; chr12; chr12; chr12	57127297; 57127372; 57127401; 57127488; 57127885; 57128084; 57128254; 57128262; 57128337; 57128339; 57128507; 57128535	N_Shore; N_Shore; N_Shore; N_Shore; Island; Island; Island; Island; Island; Island; S_Shore; S_Shore
hsa-miR-1228-5p	cg16918595; cg02131399; cg10815202; cg03862226; cg09482816; cg26678313; cg25021900; cg15238467; cg06531661; cg23731687; cg04109278; cg27031632	-1185; -1110; -1081; -994; -597; -398; -228; -220; -145; -143; 25; 53	chr12; chr12; chr12; chr12; chr12; chr12; chr12; chr12; chr12; chr12; chr12; chr12	57127297; 57127372; 57127401; 57127488; 57127885; 57128084; 57128254; 57128262; 57128337; 57128339; 57128507; 57128535	N_Shore; N_Shore; N_Shore; N_Shore; Island; Island; Island; Island; Island; Island; S_Shore; S_Shore
hsa-miR-1229-3p	cg08836954; cg06589507; cg23910787; cg01055191; cg27664881; cg26999908; cg25009862; cg18947000; cg14446808	-1344; -729; -574; -322; -284; -10; 9; 95; 276	chr5; chr5; chr5; chr5; chr5; chr5; chr5; chr5; chr5	179808209; 179807594; 179807439; 179807187; 179807149; 179806875; 179806856; 179806770; 179806589	S_Shore; Island; Island; Island; Island; Island; Island; Island; Island
hsa-miR-1229-5p	cg08836954; cg06589507; cg23910787; cg01055191; cg27664881; cg26999908; cg25009862; cg18947000; cg14446808	-1344; -729; -574; -322; -284; -10; 9; 95; 276	chr5; chr5; chr5; chr5; chr5; chr5; chr5; chr5; chr5	179808209; 179807594; 179807439; 179807187; 179807149; 179806875; 179806856; 179806770; 179806589	S_Shore; Island; Island; Island; Island; Island; Island; Island; Island
hsa-miR-1231	cg01058902; cg22488259; cg27441486; cg07139329; cg14168733; cg17180631; cg16023122; cg13877974; cg01828733; cg14377596; cg05091570; cg01411786	-1276; -527; -505; -469; -309; -239; -191; -139; -95; 108; 309; 363	chr1; chr1; chr1; chr1; chr1; chr1; chr1; chr1; chr1; chr1; chr1; chr1	201738623; 201739372; 201739394; 201739430; 201739590; 201739660; 201739708; 201739760; 201739804; 201740007; 201740208; 201740262	N_Shore; N_Shore; N_Shore; N_Shore; N_Shore; Island; Island; Island; Island; Island; Island; Island
hsa-miR-1231-3p	cg01058902; cg22488259; cg27441486; cg07139329; cg14168733; cg17180631; cg16023122; cg13877974; cg01828733; cg14377596; cg05091570; cg01411786	-1276; -527; -505; -469; -309; -239; -191; -139; -95; 108; 309; 363	chr1; chr1; chr1; chr1; chr1; chr1; chr1; chr1; chr1; chr1; chr1; chr1	201738623; 201739372; 201739394; 201739430; 201739590; 201739660; 201739708; 201739760; 201739804; 201740007; 201740208; 201740262	N_Shore; N_Shore; N_Shore; N_Shore; N_Shore; Island; Island; Island; Island; Island; Island; Island
hsa-miR-1233-3p	cg26414235; cg02966722; cg09670701; cg02700714; cg01471153; cg09684485; cg11404486; cg26261192; cg07325092	-1572; -636; -561; -512; -460; -448; -95; -56; 10	chr15; chr15; chr15; chr15; chr15; chr15; chr15; chr15; chr15	34585206; 34584270; 34584195; 34584146; 34584094; 34584082; 34583729; 34583690; 34583624	S_Shore; S_Shore; Island; Island; Island; Island; Island; Island; Island
hsa-miR-1233-5p	cg26414235; cg02966722; cg09670701; cg02700714; cg01471153; cg09684485; cg11404486; cg26261192; cg07325092	-1572; -636; -561; -512; -460; -448; -95; -56; 10	chr15; chr15; chr15; chr15; chr15; chr15; chr15; chr15; chr15	34585206; 34584270; 34584195; 34584146; 34584094; 34584082; 34583729; 34583690; 34583624	S_Shore; S_Shore; Island; Island; Island; Island; Island; Island; Island
hsa-miR-1236-3p	cg24521988; cg04710641; cg16941305; cg06351503; cg25133212; cg14833935; cg16929077; cg17680902; cg00144161; cg19666293; cg04409869; cg13870425; cg22007726; cg18014138; cg19108542; cg25016907; cg27331607; cg11099586; cg08551680; cg24850577; cg04406910; cg05542800; cg17319109; cg10404142; cg26568880; cg14909168; cg15452974; cg11565585	-1657; -1519; -1496; -1322; -1276; -1157; -470; -331; -280; -247; -193; -182; -177; -151; -102; -67; -63; -55; -43; -29; 115; 148; 152; 157; 169; 348; 448; 459	chr6; chr6; chr6; chr6; chr6; chr6; chr6; chr6; chr6; chr6; chr6; chr6; chr6; chr6; chr6; chr6; chr6; chr6; chr6; chr6; chr6; chr6; chr6; chr6; chr6; chr6; chr6; chr6	31960618; 31960480; 31960457; 31960283; 31960237; 31960118; 31959431; 31959292; 31959241; 31959208; 31959154; 31959143; 31959138; 31959112; 31959063; 31959028; 31959024; 31959016; 31959004; 31958990; 31958846; 31958813; 31958809; 31958804; 31958792; 31958613; 31958513; 31958502	S_Shore; S_Shore; S_Shore; S_Shore; S_Shore; S_Shore; S_Shore; S_Shore; S_Shore; S_Shore; Island; Island; Island; Island; Island; Island; Island; Island; Island; Island; Island; Island; Island; Island; Island; N_Shore; N_Shore; N_Shore
hsa-miR-1236-5p	cg24521988; cg04710641; cg16941305; cg06351503; cg25133212; cg14833935; cg16929077; cg17680902; cg00144161; cg19666293; cg04409869; cg13870425; cg22007726; cg18014138; cg19108542; cg25016907; cg27331607; cg11099586; cg08551680; cg24850577; cg04406910; cg05542800; cg17319109; cg10404142; cg26568880; cg14909168; cg15452974; cg11565585	-1657; -1519; -1496; -1322; -1276; -1157; -470; -331; -280; -247; -193; -182; -177; -151; -102; -67; -63; -55; -43; -29; 115; 148; 152; 157; 169; 348; 448; 459	chr6; chr6; chr6; chr6; chr6; chr6; chr6; chr6; chr6; chr6; chr6; chr6; chr6; chr6; chr6; chr6; chr6; chr6; chr6; chr6; chr6; chr6; chr6; chr6; chr6; chr6; chr6; chr6	31960618; 31960480; 31960457; 31960283; 31960237; 31960118; 31959431; 31959292; 31959241; 31959208; 31959154; 31959143; 31959138; 31959112; 31959063; 31959028; 31959024; 31959016; 31959004; 31958990; 31958846; 31958813; 31958809; 31958804; 31958792; 31958613; 31958513; 31958502	S_Shore; S_Shore; S_Shore; S_Shore; S_Shore; S_Shore; S_Shore; S_Shore; S_Shore; S_Shore; Island; Island; Island; Island; Island; Island; Island; Island; Island; Island; Island; Island; Island; Island; Island; N_Shore; N_Shore; N_Shore
hsa-miR-1237-3p	cg11487187; cg16332631; cg06848762; cg24970539; cg03074984; cg16719268; cg27365485; cg03153608; cg19831303; cg22833292; cg01822409	-1864; -540; -302; -250; -211; -202; -190; -185; -181; 164; 317	chr11; chr11; chr11; chr11; chr11; chr11; chr11; chr11; chr11; chr11; chr11	64357306; 64358630; 64358868; 64358920; 64358959; 64358968; 64358980; 64358985; 64358989; 64359334; 64359487	N_Shore; N_Shore; N_Shore; N_Shore; Island; Island; Island; Island; Island; Island; Island
hsa-miR-1237-5p	cg11487187; cg16332631; cg06848762; cg24970539; cg03074984; cg16719268; cg27365485; cg03153608; cg19831303; cg22833292; cg01822409	-1864; -540; -302; -250; -211; -202; -190; -185; -181; 164; 317	chr11; chr11; chr11; chr11; chr11; chr11; chr11; chr11; chr11; chr11; chr11	64357306; 64358630; 64358868; 64358920; 64358959; 64358968; 64358980; 64358985; 64358989; 64359334; 64359487	N_Shore; N_Shore; N_Shore; N_Shore; Island; Island; Island; Island; Island; Island; Island
hsa-miR-1238-3p	cg26306256; cg23427565; cg19990977; cg04280677; cg19027053; cg00031663; cg12035893; cg11820497	-289; -161; -133; -86; 39; 61; 139; 367	chr19; chr19; chr19; chr19; chr19; chr19; chr19; chr19	10543614; 10543742; 10543770; 10543817; 10543942; 10543964; 10544042; 10544270	Island; Island; Island; Island; Island; Island; Island; Island
hsa-miR-1238-5p	cg26306256; cg23427565; cg19990977; cg04280677; cg19027053; cg00031663; cg12035893; cg11820497	-289; -161; -133; -86; 39; 61; 139; 367	chr19; chr19; chr19; chr19; chr19; chr19; chr19; chr19	10543614; 10543742; 10543770; 10543817; 10543942; 10543964; 10544042; 10544270	Island; Island; Island; Island; Island; Island; Island; Island
hsa-miR-124-3p	cg21511365; cg10008501; cg22058099; cg04218812; cg19787969; cg10543574; cg09500200; cg19571106; cg24511738; cg15537082; cg18246262; cg24185864; cg06292304	-1886; -1705; -1699; -1410; -1358; -1306; -1180; -997; -863; -447; -247; -204; -52	chr8; chr8; chr8; chr8; chr8; chr8; chr8; chr8; chr8; chr8; chr8; chr8; chr8	9906229; 9906048; 9906042; 9905753; 9905701; 9905649; 9905523; 9905340; 9905206; 9904790; 9904590; 9904547; 9904395	Island; Island; Island; Island; Island; Island; Island; Island; Island; N_Shore; N_Shore; N_Shore; N_Shore
hsa-miR-124-5p	cg21511365; cg10008501; cg22058099; cg04218812; cg19787969; cg10543574; cg09500200; cg19571106; cg24511738; cg15537082; cg18246262; cg24185864; cg06292304	-1886; -1705; -1699; -1410; -1358; -1306; -1180; -997; -863; -447; -247; -204; -52	chr8; chr8; chr8; chr8; chr8; chr8; chr8; chr8; chr8; chr8; chr8; chr8; chr8	9906229; 9906048; 9906042; 9905753; 9905701; 9905649; 9905523; 9905340; 9905206; 9904790; 9904590; 9904547; 9904395	Island; Island; Island; Island; Island; Island; Island; Island; Island; N_Shore; N_Shore; N_Shore; N_Shore
hsa-miR-1243	cg24250069; cg16028169; cg20360704; cg27634695; cg01130406; cg10945313; cg14008500; cg17711763; cg14712611	-693; -349; -136; -122; -57; -15; 41; 56; 73	chr4; chr4; chr4; chr4; chr4; chr4; chr4; chr4; chr4	112817457; 112817801; 112818014; 112818028; 112818093; 112818135; 112818191; 112818206; 112818223	NA
hsa-miR-1244	cg14387532; cg02708341; cg14928734; cg07720856; cg11540624; cg23197559; cg11284414; cg24618716; cg25757829; cg13111747; cg00913289	-1420; -1005; -840; -571; -173; -159; -93; -16; -13; -11; 42	chr2; chr2; chr2; chr2; chr2; chr2; chr2; chr2; chr2; chr2; chr2	231707109; 231707524; 231707689; 231707958; 231708356; 231708370; 231708436; 231708513; 231708516; 231708518; 231708571	Island; Island; Island; Island; Island; Island; Island; Island; Island; Island; Island
hsa-miR-1244-4-5p	cg27600084; cg07388711; cg14643686	162; 263; 477	chr12; chr12; chr12	12111141; 12111242; 12111456	NA
hsa-miR-1245a	cg01942023; cg23502162; cg18544564; cg20770175	-1170; -83; 22; 376	chr2; chr2; chr2; chr2	188973202; 188974289; 188974394; 188974748	NA
hsa-miR-1245a-5p	cg01942023; cg23502162; cg18544564; cg20770175	-1170; -83; 22; 376	chr2; chr2; chr2; chr2	188973202; 188974289; 188974394; 188974748	NA
hsa-miR-1247-3p	cg00741900; cg18804615; cg15341124; cg01664864; cg15238382; cg01693026; cg00328051; cg21174533; cg16781205; cg01044961; cg23354716; cg04623955; cg07193553; cg04818710; cg20560169; cg02609127; cg13126530	-1069; -1032; -1006; -949; -786; -225; -84; 173; 185; 203; 334; 352; 413; 434; 445; 470; 498	chr14; chr14; chr14; chr14; chr14; chr14; chr14; chr14; chr14; chr14; chr14; chr14; chr14; chr14; chr14; chr14; chr14	101561460; 101561423; 101561397; 101561340; 101561177; 101560616; 101560475; 101560218; 101560206; 101560188; 101560057; 101560039; 101559978; 101559957; 101559946; 101559921; 101559893	Island; Island; Island; Island; Island; Island; Island; Island; Island; Island; Island; Island; Island; Island; Island; Island; Island
hsa-miR-1247-5p	cg00741900; cg18804615; cg15341124; cg01664864; cg15238382; cg01693026; cg00328051; cg21174533; cg16781205; cg01044961; cg23354716; cg04623955; cg07193553; cg04818710; cg20560169; cg02609127; cg13126530	-1069; -1032; -1006; -949; -786; -225; -84; 173; 185; 203; 334; 352; 413; 434; 445; 470; 498	chr14; chr14; chr14; chr14; chr14; chr14; chr14; chr14; chr14; chr14; chr14; chr14; chr14; chr14; chr14; chr14; chr14	101561460; 101561423; 101561397; 101561340; 101561177; 101560616; 101560475; 101560218; 101560206; 101560188; 101560057; 101560039; 101559978; 101559957; 101559946; 101559921; 101559893	Island; Island; Island; Island; Island; Island; Island; Island; Island; Island; Island; Island; Island; Island; Island; Island; Island
hsa-miR-1248	cg05370988; cg27415969; cg13457961; cg08460226; cg06569271; cg02200132; cg26687567; cg06667416; cg02389617; cg01132100; cg20306810	-626; -517; -280; -234; -119; -111; -81; -71; 10; 358; 392	chr3; chr3; chr3; chr3; chr3; chr3; chr3; chr3; chr3; chr3; chr3	186782950; 186783059; 186783296; 186783342; 186783457; 186783465; 186783495; 186783505; 186783586; 186783934; 186783968	Island; Island; Island; Island; Island; Island; Island; Island; Island; Island; Island
hsa-miR-1249-3p	cg24104611; cg03366168; cg27393667; cg20447656; cg01925397; cg04829994	-361; -129; -119; 212; 294; 454	chr22; chr22; chr22; chr22; chr22; chr22	45241251; 45241019; 45241009; 45240678; 45240596; 45240436	S_Shore; S_Shore; S_Shore; Island; Island; Island
hsa-miR-1249-5p	cg24104611; cg03366168; cg27393667; cg20447656; cg01925397; cg04829994	-361; -129; -119; 212; 294; 454	chr22; chr22; chr22; chr22; chr22; chr22	45241251; 45241019; 45241009; 45240678; 45240596; 45240436	S_Shore; S_Shore; S_Shore; Island; Island; Island
hsa-miR-1250-3p	cg01633363; cg09142578; cg00555905; cg26717786; cg15665342	-569; -466; -461; 335; 395	chr17; chr17; chr17; chr17; chr17	81166789; 81166686; 81166681; 81165885; 81165825	S_Shore; S_Shore; S_Shore; Island; Island
hsa-miR-1250-5p	cg01633363; cg09142578; cg00555905; cg26717786; cg15665342	-569; -466; -461; 335; 395	chr17; chr17; chr17; chr17; chr17	81166789; 81166686; 81166681; 81165885; 81165825	S_Shore; S_Shore; S_Shore; Island; Island
hsa-miR-1251-3p	cg14529331; cg02716635; cg03782861; cg23390920	-1919; -1610; -1403; -794	chr12; chr12; chr12; chr12	97463217; 97463526; 97463733; 97464342	NA
hsa-miR-1251-5p	cg14529331; cg02716635; cg03782861; cg23390920	-1919; -1610; -1403; -794	chr12; chr12; chr12; chr12	97463217; 97463526; 97463733; 97464342	NA
hsa-miR-1252-3p	cg22219248; cg20375220; cg18829268; cg14882054; cg23079217; cg03863616; cg00020191; cg10841775; cg01588748; cg03205584; cg15245095; cg18689295	-1069; -898; -866; -854; -835; -712; -482; -252; -179; -158; -127; 290	chr12; chr12; chr12; chr12; chr12; chr12; chr12; chr12; chr12; chr12; chr12; chr12	78863716; 78863887; 78863919; 78863931; 78863950; 78864073; 78864303; 78864533; 78864606; 78864627; 78864658; 78865075	NA
hsa-miR-1252-5p	cg22219248; cg20375220; cg18829268; cg14882054; cg23079217; cg03863616; cg00020191; cg10841775; cg01588748; cg03205584; cg15245095; cg18689295	-1069; -898; -866; -854; -835; -712; -482; -252; -179; -158; -127; 290	chr12; chr12; chr12; chr12; chr12; chr12; chr12; chr12; chr12; chr12; chr12; chr12	78863716; 78863887; 78863919; 78863931; 78863950; 78864073; 78864303; 78864533; 78864606; 78864627; 78864658; 78865075	NA
hsa-miR-1253	cg10587449; cg15791108; cg13612447; cg09652807; cg18614984; cg07169873; cg14311597	-1929; -626; -243; 27; 305; 386; 414	chr17; chr17; chr17; chr17; chr17; chr17; chr17	2751580; 2750277; 2749894; 2749624; 2749346; 2749265; 2749237	S_Shore; S_Shore; Island; Island; Island; Island; Island
hsa-miR-1254	cg12580870; cg03153178; cg08616269; cg00588577; cg12323980; cg12823012; cg09933375; cg14623805; cg15947099	-264; -183; -103; -90; -76; -73; 20; 61; 453	chr10; chr10; chr10; chr10; chr10; chr10; chr10; chr10; chr10	68720974; 68721055; 68721135; 68721148; 68721162; 68721165; 68721258; 68721299; 68721691	Island; Island; Island; Island; Island; Island; Island; Island; Island
hsa-miR-1255a	cg13993764; cg01458961; cg18406718; cg12463346; cg26232328; cg01943657; cg07751222	-1123; -769; -718; -198; -165; -143; 411	chr4; chr4; chr4; chr4; chr4; chr4; chr4	101348622; 101348268; 101348217; 101347697; 101347664; 101347642; 101347088	S_Shore; Island; Island; Island; Island; Island; Island
hsa-miR-1255b-2-3p	cg12749559; cg25130277; cg08412305; cg05702448; cg05821866; cg08151281; cg15621027; cg13579901; cg05300697; cg10020897; cg13497939; cg00413849; cg07908946; cg00091162; cg02970394; cg07826235; cg25597115; cg06221394	-1649; -1258; -943; -739; -614; -553; -548; -441; -289; -203; -140; 223; 348; 351; 417; 421; 457; 469	chr1; chr1; chr1; chr1; chr1; chr1; chr1; chr1; chr1; chr1; chr1; chr1; chr1; chr1; chr1; chr1; chr1; chr1	167935046; 167935437; 167935752; 167935956; 167936081; 167936142; 167936147; 167936254; 167936406; 167936492; 167936555; 167936918; 167937043; 167937046; 167937112; 167937116; 167937152; 167937164	N_Shore; N_Shore; N_Shore; Island; Island; Island; Island; Island; Island; Island; Island; Island; Island; Island; Island; Island; Island; Island
hsa-miR-1255b-5p	cg12749559; cg25130277; cg08412305; cg05702448; cg05821866; cg08151281; cg15621027; cg13579901; cg05300697; cg10020897; cg13497939; cg00413849; cg07908946; cg00091162; cg02970394; cg07826235; cg25597115; cg06221394	-1649; -1258; -943; -739; -614; -553; -548; -441; -289; -203; -140; 223; 348; 351; 417; 421; 457; 469	chr1; chr1; chr1; chr1; chr1; chr1; chr1; chr1; chr1; chr1; chr1; chr1; chr1; chr1; chr1; chr1; chr1; chr1	167935046; 167935437; 167935752; 167935956; 167936081; 167936142; 167936147; 167936254; 167936406; 167936492; 167936555; 167936918; 167937043; 167937046; 167937112; 167937116; 167937152; 167937164	N_Shore; N_Shore; N_Shore; Island; Island; Island; Island; Island; Island; Island; Island; Island; Island; Island; Island; Island; Island; Island
hsa-miR-1256	cg05037270; cg19270764; cg02953624; cg07384903; cg14170663; cg00583332; cg21384718; cg08463298; cg23992472; cg09135206	-732; -235; -211; -203; -89; -72; -62; -43; 25; 76	chr1; chr1; chr1; chr1; chr1; chr1; chr1; chr1; chr1; chr1	21177628; 21177131; 21177107; 21177099; 21176985; 21176968; 21176958; 21176939; 21176871; 21176820	S_Shore; Island; Island; Island; Island; Island; Island; Island; Island; Island
hsa-miR-1256-3p	cg05037270; cg19270764; cg02953624; cg07384903; cg14170663; cg00583332; cg21384718; cg08463298; cg23992472; cg09135206	-732; -235; -211; -203; -89; -72; -62; -43; 25; 76	chr1; chr1; chr1; chr1; chr1; chr1; chr1; chr1; chr1; chr1	21177628; 21177131; 21177107; 21177099; 21176985; 21176968; 21176958; 21176939; 21176871; 21176820	S_Shore; Island; Island; Island; Island; Island; Island; Island; Island; Island
hsa-miR-1258	cg10075287; cg05687686; cg00651020; cg14670435; cg16400999; cg06695611; cg09279240; cg26271891; cg11113760; cg24575676; cg22657780; cg10866755; cg01452873; cg13285968; cg16705245; cg19982471	-1631; -651; -530; -418; -303; -282; -206; -203; -201; 11; 139; 328; 355; 401; 409; 424	chr2; chr2; chr2; chr2; chr2; chr2; chr2; chr2; chr2; chr2; chr2; chr2; chr2; chr2; chr2; chr2	179862950; 179861970; 179861849; 179861737; 179861622; 179861601; 179861525; 179861522; 179861520; 179861308; 179861180; 179860991; 179860964; 179860918; 179860910; 179860895	S_Shore; S_Shore; S_Shore; Island; Island; Island; Island; Island; Island; Island; Island; Island; N_Shore; N_Shore; N_Shore; N_Shore
hsa-miR-125b-1-3p	cg26363555; cg05678526; cg18224077; cg07685357; cg24603444; cg20475322; cg06749053; cg24150623; cg07281370; cg24213115; cg03891346; cg02101355	-1889; -1858; -1030; -799; -92; -77; -64; 63; 387; 415; 430; 461	chr11; chr11; chr11; chr11; chr11; chr11; chr11; chr11; chr11; chr11; chr11; chr11	122102336; 122102305; 122101477; 122101246; 122100539; 122100524; 122100511; 122100384; 122100060; 122100032; 122100017; 122099986	NA
hsa-miR-125b-5p	cg26363555; cg05678526; cg18224077; cg07685357; cg24603444; cg20475322; cg06749053; cg24150623; cg07281370; cg24213115; cg03891346; cg02101355	-1889; -1858; -1030; -799; -92; -77; -64; 63; 387; 415; 430; 461	chr11; chr11; chr11; chr11; chr11; chr11; chr11; chr11; chr11; chr11; chr11; chr11	122102336; 122102305; 122101477; 122101246; 122100539; 122100524; 122100511; 122100384; 122100060; 122100032; 122100017; 122099986	NA
hsa-miR-126-3p	cg17443080	92	chr9	136663008	N_Shelf
hsa-miR-126-5p	cg17443080	92	chr9	136663008	N_Shelf
hsa-miR-1262	cg14025652; cg02711326; cg25131922; cg04565067; cg01490102; cg26255447; cg04447890	-513; -346; -324; -294; -248; -182; 217	chr1; chr1; chr1; chr1; chr1; chr1; chr1	68233035; 68232868; 68232846; 68232816; 68232770; 68232704; 68232305	S_Shore; S_Shore; S_Shore; S_Shore; S_Shore; S_Shore; S_Shore
hsa-miR-1264	cg26383972; cg26071755; cg21402738; cg00202711; cg05772663; cg12950441; cg00369477; cg09687738	-1143; -722; -421; -148; -146; -21; 77; 376	chrX; chrX; chrX; chrX; chrX; chrX; chrX; chrX	114582942; 114583363; 114583664; 114583937; 114583939; 114584064; 114584162; 114584461	N_Shore; N_Shore; N_Shore; N_Shore; N_Shore; Island; Island; Island
hsa-miR-1266-3p	cg03326689; cg18279337; cg24321039; cg20793089; cg06840283; cg18363538; cg23433527	-197; -192; -153; -83; -46; 61; 223	chr15; chr15; chr15; chr15; chr15; chr15; chr15	52295974; 52295969; 52295930; 52295860; 52295823; 52295716; 52295554	Island; Island; Island; Island; Island; Island; Island
hsa-miR-1266-5p	cg03326689; cg18279337; cg24321039; cg20793089; cg06840283; cg18363538; cg23433527	-197; -192; -153; -83; -46; 61; 223	chr15; chr15; chr15; chr15; chr15; chr15; chr15	52295974; 52295969; 52295930; 52295860; 52295823; 52295716; 52295554	Island; Island; Island; Island; Island; Island; Island
hsa-miR-1267	cg22302985; cg18588768; cg24567424; cg05905988; cg06833978; cg13582072; cg07034928; cg03141482; cg25985659; cg06446668; cg10118210	-1110; -992; -731; -646; -556; -417; -354; -204; -45; 83; 281	chr13; chr13; chr13; chr13; chr13; chr13; chr13; chr13; chr13; chr13; chr13	107868597; 107868479; 107868218; 107868133; 107868043; 107867904; 107867841; 107867691; 107867532; 107867404; 107867206	Island; Island; Island; Island; Island; Island; Island; Island; Island; Island; Island
hsa-miR-1268b	cg20067780; cg27371984; cg07050032; cg26417779; cg19663942; cg07632148; cg10232470; cg01539949; cg20088138; cg24124977; cg09571572; cg20204401; cg06341202; cg07441156	-1920; -1285; -1267; -1150; -1093; -670; -430; -176; -172; -163; -110; -99; -97; 36	chr17; chr17; chr17; chr17; chr17; chr17; chr17; chr17; chr17; chr17; chr17; chr17; chr17; chr17	80034721; 80035356; 80035374; 80035491; 80035548; 80035971; 80036211; 80036465; 80036469; 80036478; 80036531; 80036542; 80036544; 80036677	N_Shore; Island; Island; Island; Island; Island; Island; Island; Island; Island; Island; Island; Island; Island
hsa-miR-127-3p	cg00764369; cg10515315; cg15991553; cg23870378; cg14034270; cg16567044; cg10540302; cg02313552; cg02982753; cg02888166; cg24089209; cg16738180; cg19643803; cg10943497; cg10065153; cg09280976; cg20952167; cg12967319; cg04304932; cg04576764; cg25836301; cg09926418; cg23176399; cg05711886; cg15419911	-1898; -1737; -1587; -1386; -1354; -1318; -1274; -1166; -1044; -1014; -995; -985; -954; -883; -852; -767; -521; -457; -326; -305; -148; -62; 189; 226; 418	chr14; chr14; chr14; chr14; chr14; chr14; chr14; chr14; chr14; chr14; chr14; chr14; chr14; chr14; chr14; chr14; chr14; chr14; chr14; chr14; chr14; chr14; chr14; chr14; chr14	100824219; 100824380; 100824530; 100824731; 100824763; 100824799; 100824843; 100824951; 100825073; 100825103; 100825122; 100825132; 100825163; 100825234; 100825265; 100825350; 100825596; 100825660; 100825791; 100825812; 100825969; 100826055; 100826306; 100826343; 100826535	Island; Island; Island; N_Shore; N_Shore; N_Shore; N_Shore; N_Shore; N_Shore; N_Shore; N_Shore; N_Shore; N_Shore; N_Shore; N_Shore; N_Shore; N_Shore; N_Shore; Island; Island; Island; Island; Island; Island; Island
hsa-miR-127-5p	cg00764369; cg10515315; cg15991553; cg23870378; cg14034270; cg16567044; cg10540302; cg02313552; cg02982753; cg02888166; cg24089209; cg16738180; cg19643803; cg10943497; cg10065153; cg09280976; cg20952167; cg12967319; cg04304932; cg04576764; cg25836301; cg09926418; cg23176399; cg05711886; cg15419911	-1898; -1737; -1587; -1386; -1354; -1318; -1274; -1166; -1044; -1014; -995; -985; -954; -883; -852; -767; -521; -457; -326; -305; -148; -62; 189; 226; 418	chr14; chr14; chr14; chr14; chr14; chr14; chr14; chr14; chr14; chr14; chr14; chr14; chr14; chr14; chr14; chr14; chr14; chr14; chr14; chr14; chr14; chr14; chr14; chr14; chr14	100824219; 100824380; 100824530; 100824731; 100824763; 100824799; 100824843; 100824951; 100825073; 100825103; 100825122; 100825132; 100825163; 100825234; 100825265; 100825350; 100825596; 100825660; 100825791; 100825812; 100825969; 100826055; 100826306; 100826343; 100826535	Island; Island; Island; N_Shore; N_Shore; N_Shore; N_Shore; N_Shore; N_Shore; N_Shore; N_Shore; N_Shore; N_Shore; N_Shore; N_Shore; N_Shore; N_Shore; N_Shore; Island; Island; Island; Island; Island; Island; Island
hsa-miR-1270	cg25404914; cg20140425	-35; 275	chr19; chr19	20424965; 20424655	NA
hsa-miR-1271-3p	cg26929261; cg06525892; cg22424536; cg08725962; cg09155701; cg26720389; cg27092035; cg15553598	-366; -35; -11; 4; 9; 21; 391; 484	chr5; chr5; chr5; chr5; chr5; chr5; chr5; chr5	176365120; 176365451; 176365475; 176365490; 176365495; 176365507; 176365877; 176365970	N_Shore; Island; Island; Island; Island; Island; Island; Island
hsa-miR-1271-5p	cg26929261; cg06525892; cg22424536; cg08725962; cg09155701; cg26720389; cg27092035; cg15553598	-366; -35; -11; 4; 9; 21; 391; 484	chr5; chr5; chr5; chr5; chr5; chr5; chr5; chr5	176365120; 176365451; 176365475; 176365490; 176365495; 176365507; 176365877; 176365970	N_Shore; Island; Island; Island; Island; Island; Island; Island
hsa-miR-1272	cg13474370; cg11479165; cg06034792; cg12725420; cg02658693; cg00408026; cg22159557; cg09093388	-1100; -809; -769; -586; -541; 89; 117; 404	chr15; chr15; chr15; chr15; chr15; chr15; chr15; chr15	64776686; 64776395; 64776355; 64776172; 64776127; 64775497; 64775469; 64775182	S_Shore; S_Shore; S_Shore; S_Shore; Island; Island; Island; Island
hsa-miR-1273a	cg08590069; cg17168157; cg00090261; cg24848035; cg20051292; cg23208513; cg20219381; cg20976526; cg18061197; cg09093858; cg06569139	-672; -616; -321; -298; -285; -150; 144; 206; 269; 275; 278	chr8; chr8; chr8; chr8; chr8; chr8; chr8; chr8; chr8; chr8; chr8	100106671; 100106615; 100106320; 100106297; 100106284; 100106149; 100105855; 100105793; 100105730; 100105724; 100105721	S_Shore; S_Shore; Island; Island; Island; Island; Island; Island; Island; Island; Island
hsa-miR-1273c	cg21551549; cg00170213; cg02865717; cg08740087; cg12120238	-655; -600; -559; -324; -14	chr6; chr6; chr6; chr6; chr6	154732760; 154732815; 154732856; 154733091; 154733401	N_Shore; N_Shore; N_Shore; Island; Island
hsa-miR-1273c-3p	cg21551549; cg00170213; cg02865717; cg08740087; cg12120238	-655; -600; -559; -324; -14	chr6; chr6; chr6; chr6; chr6	154732760; 154732815; 154732856; 154733091; 154733401	N_Shore; N_Shore; N_Shore; Island; Island
hsa-miR-1273d	cg08926982; cg19306864; cg26116724; cg21142984; cg24722365; cg22822919; cg15208524; cg19955419	-188; -112; -106; 14; 27; 31; 85; 108	chr1; chr1; chr1; chr1; chr1; chr1; chr1; chr1	10210381; 10210457; 10210463; 10210583; 10210596; 10210600; 10210654; 10210677	Island; Island; Island; Island; Island; Island; Island; Island
hsa-miR-1273f	cg22082456; cg27535305; cg08859206; cg25767906; cg24543286; cg03609269; cg12220753; cg13685833; cg04310824	-419; -307; -183; -176; -76; 66; 73; 77; 340	chr1; chr1; chr1; chr1; chr1; chr1; chr1; chr1; chr1	52926866; 52926978; 52927102; 52927109; 52927209; 52927351; 52927358; 52927362; 52927625	N_Shore; N_Shore; N_Shore; N_Shore; Island; Island; Island; Island; Island
hsa-miR-1273g-3p	cg22082456; cg27535305; cg08859206; cg25767906; cg24543286; cg03609269; cg12220753; cg13685833; cg04310824	-419; -307; -183; -176; -76; 66; 73; 77; 340	chr1; chr1; chr1; chr1; chr1; chr1; chr1; chr1; chr1	52926866; 52926978; 52927102; 52927109; 52927209; 52927351; 52927358; 52927362; 52927625	N_Shore; N_Shore; N_Shore; N_Shore; Island; Island; Island; Island; Island
hsa-miR-1273g-5p	cg22082456; cg27535305; cg08859206; cg25767906; cg24543286; cg03609269; cg12220753; cg13685833; cg04310824	-419; -307; -183; -176; -76; 66; 73; 77; 340	chr1; chr1; chr1; chr1; chr1; chr1; chr1; chr1; chr1	52926866; 52926978; 52927102; 52927109; 52927209; 52927351; 52927358; 52927362; 52927625	N_Shore; N_Shore; N_Shore; N_Shore; Island; Island; Island; Island; Island
hsa-miR-1273h-3p	cg24250393; cg08406370; cg04279973; cg00735962; cg03306374; cg03217795; cg03156893	-465; -410; -335; -63; 22; 253; 372	chr16; chr16; chr16; chr16; chr16; chr16; chr16	23835517; 23835572; 23835647; 23835919; 23836004; 23836235; 23836354	N_Shore; N_Shore; Island; Island; Island; Island; Island
hsa-miR-1273h-5p	cg24250393; cg08406370; cg04279973; cg00735962; cg03306374; cg03217795; cg03156893	-465; -410; -335; -63; 22; 253; 372	chr16; chr16; chr16; chr16; chr16; chr16; chr16	23835517; 23835572; 23835647; 23835919; 23836004; 23836235; 23836354	N_Shore; N_Shore; Island; Island; Island; Island; Island
hsa-miR-1276	cg15529542; cg00256166; cg19282889; cg19933135; cg10714413; cg17874528; cg06959075; cg05457264; cg22413379; cg02763968; cg20583797; cg06135755; cg20824569	-549; -285; -280; -256; -242; -218; -203; -109; -91; -68; -41; 53; 332	chr15; chr15; chr15; chr15; chr15; chr15; chr15; chr15; chr15; chr15; chr15; chr15; chr15	85795461; 85795197; 85795192; 85795168; 85795154; 85795130; 85795115; 85795021; 85795003; 85794980; 85794953; 85794859; 85794580	S_Shore; Island; Island; Island; Island; Island; Island; Island; Island; Island; Island; Island; Island
hsa-miR-1277-3p	cg02456261; cg21805978; cg26746069; cg09144786; cg13674559; cg10047502; cg14214586; cg03944921; cg22918218; cg11080085; cg24597825	-746; -669; -481; -407; -347; -199; -189; -119; -102; 144; 147	chrX; chrX; chrX; chrX; chrX; chrX; chrX; chrX; chrX; chrX; chrX	118345390; 118345467; 118345655; 118345729; 118345789; 118345937; 118345947; 118346017; 118346034; 118346280; 118346283	N_Shore; N_Shore; Island; Island; Island; Island; Island; Island; Island; Island; Island
hsa-miR-1277-5p	cg02456261; cg21805978; cg26746069; cg09144786; cg13674559; cg10047502; cg14214586; cg03944921; cg22918218; cg11080085; cg24597825	-746; -669; -481; -407; -347; -199; -189; -119; -102; 144; 147	chrX; chrX; chrX; chrX; chrX; chrX; chrX; chrX; chrX; chrX; chrX	118345390; 118345467; 118345655; 118345729; 118345789; 118345937; 118345947; 118346017; 118346034; 118346280; 118346283	N_Shore; N_Shore; Island; Island; Island; Island; Island; Island; Island; Island; Island
hsa-miR-1278	cg19600670; cg14790772; cg12336574; cg16682663; cg04910183; cg22170602; cg00252701; cg03964733; cg26793710	-813; -421; -360; -342; -175; -122; -118; 172; 236	chr1; chr1; chr1; chr1; chr1; chr1; chr1; chr1; chr1	193121220; 193121612; 193121673; 193121691; 193121858; 193121911; 193121915; 193122205; 193122269	N_Shore; Island; Island; Island; Island; Island; Island; S_Shore; S_Shore
hsa-miR-1278-5p	cg19600670; cg14790772; cg12336574; cg16682663; cg04910183; cg22170602; cg00252701; cg03964733; cg26793710	-813; -421; -360; -342; -175; -122; -118; 172; 236	chr1; chr1; chr1; chr1; chr1; chr1; chr1; chr1; chr1	193121220; 193121612; 193121673; 193121691; 193121858; 193121911; 193121915; 193122205; 193122269	N_Shore; Island; Island; Island; Island; Island; Island; S_Shore; S_Shore
hsa-miR-128-1-5p	cg06222048; cg14591854; cg16465768; cg11392204; cg23065468; cg08396677; cg17689206; cg23431468; cg02220755; cg02025938; cg19738386; cg17016867; cg04783646; cg13588645; cg01869960	-1168; -1144; -1122; -627; -503; -368; -250; -237; -224; -96; -90; -71; -51; 51; 389	chr2; chr2; chr2; chr2; chr2; chr2; chr2; chr2; chr2; chr2; chr2; chr2; chr2; chr2; chr2	135530329; 135530353; 135530375; 135530870; 135530994; 135531129; 135531247; 135531260; 135531273; 135531401; 135531407; 135531426; 135531446; 135531548; 135531886	N_Shore; N_Shore; N_Shore; N_Shore; N_Shore; N_Shore; N_Shore; N_Shore; N_Shore; Island; Island; Island; Island; Island; Island
hsa-miR-128-2-5p	cg12886494; cg18183671; cg15778089; cg16370778; cg20582941; cg12942155	-587; -121; -78; -43; 51; 169	chr3; chr3; chr3; chr3; chr3; chr3	35679036; 35679502; 35679545; 35679580; 35679674; 35679792	NA
hsa-miR-128-3p	cg06222048; cg14591854; cg16465768; cg11392204; cg23065468; cg08396677; cg17689206; cg23431468; cg02220755; cg02025938; cg19738386; cg17016867; cg04783646; cg13588645; cg01869960	-1168; -1144; -1122; -627; -503; -368; -250; -237; -224; -96; -90; -71; -51; 51; 389	chr2; chr2; chr2; chr2; chr2; chr2; chr2; chr2; chr2; chr2; chr2; chr2; chr2; chr2; chr2	135530329; 135530353; 135530375; 135530870; 135530994; 135531129; 135531247; 135531260; 135531273; 135531401; 135531407; 135531426; 135531446; 135531548; 135531886	N_Shore; N_Shore; N_Shore; N_Shore; N_Shore; N_Shore; N_Shore; N_Shore; N_Shore; Island; Island; Island; Island; Island; Island
hsa-miR-1281	cg07519229; cg08131204; cg00500400; cg09331127; cg02046995; cg24349919	-929; -691; -481; -30; -24; -3	chr22; chr22; chr22; chr22; chr22; chr22	41090831; 41091069; 41091279; 41091730; 41091736; 41091757	N_Shore; N_Shore; Island; Island; Island; Island
hsa-miR-1282	cg14372171; cg23516949; cg00480356; cg11991866; cg21480605; cg25631249; cg24125648; cg02394812; cg26552774; cg08278937; cg13793048; cg02556940	-1978; -1905; -1774; -1768; -1639; -1598; -1574; -1456; -1366; -1313; -1282; -1134	chr15; chr15; chr15; chr15; chr15; chr15; chr15; chr15; chr15; chr15; chr15; chr15	43800812; 43800739; 43800608; 43800602; 43800473; 43800432; 43800408; 43800290; 43800200; 43800147; 43800116; 43799968	Island; Island; Island; Island; N_Shore; N_Shore; N_Shore; N_Shore; N_Shore; N_Shore; N_Shore; N_Shore
hsa-miR-1284	cg00707452; cg19377754; cg06243191; cg01189917; cg02900980; cg11992992; cg08215925; cg01534217; cg24980458	-1172; -1122; -954; -732; -377; -344; -342; -48; 195	chr3; chr3; chr3; chr3; chr3; chr3; chr3; chr3; chr3	71584893; 71584843; 71584675; 71584453; 71584098; 71584065; 71584063; 71583769; 71583526	S_Shore; S_Shore; S_Shore; S_Shore; S_Shore; Island; Island; Island; Island
hsa-miR-1285-3p	cg08771429; cg11813617; cg14996935; cg25461267; cg12034167; cg06075477; cg13205784; cg27528649; cg14520511	-1147; -820; -623; -559; -135; -65; -7; 13; 181	chr7; chr7; chr7; chr7; chr7; chr7; chr7; chr7; chr7	92247060; 92246733; 92246536; 92246472; 92246048; 92245978; 92245920; 92245900; 92245732	S_Shore; S_Shore; Island; Island; Island; Island; Island; Island; Island
hsa-miR-1285-5p	cg08771429; cg11813617; cg14996935; cg25461267; cg12034167; cg06075477; cg13205784; cg27528649; cg14520511	-1147; -820; -623; -559; -135; -65; -7; 13; 181	chr7; chr7; chr7; chr7; chr7; chr7; chr7; chr7; chr7	92247060; 92246733; 92246536; 92246472; 92246048; 92245978; 92245920; 92245900; 92245732	S_Shore; S_Shore; Island; Island; Island; Island; Island; Island; Island
hsa-miR-1286	cg23381598; cg08557686; cg13397314; cg21413557; cg03475420; cg14069736	-682; -223; -212; -152; 173; 187	chr22; chr22; chr22; chr22; chr22; chr22	20268999; 20268540; 20268529; 20268469; 20268144; 20268130	S_Shore; S_Shore; S_Shore; S_Shore; Island; Island
hsa-miR-1287-3p	cg10482913; cg11203827; cg22905282; cg03852570; cg26618903; cg07931714; cg22752023; cg08397758	-1506; -643; -623; -189; -162; -45; -18; 64	chr10; chr10; chr10; chr10; chr10; chr10; chr10; chr10	98416666; 98415803; 98415783; 98415349; 98415322; 98415205; 98415178; 98415096	NA
hsa-miR-1287-5p	cg10482913; cg11203827; cg22905282; cg03852570; cg26618903; cg07931714; cg22752023; cg08397758	-1506; -643; -623; -189; -162; -45; -18; 64	chr10; chr10; chr10; chr10; chr10; chr10; chr10; chr10	98416666; 98415803; 98415783; 98415349; 98415322; 98415205; 98415178; 98415096	NA
hsa-miR-1288-3p	cg00253204; cg21211144; cg08125503; cg08206308; cg22625220; cg22291359; cg06250059; cg22479481; cg11330839; cg04780697; cg24770569; cg02550358; cg05310071; cg21399795; cg11328403	-1823; -1604; -1179; -1084; -1082; -1067; -124; -95; -92; -75; -58; -8; 46; 170; 367	chr17; chr17; chr17; chr17; chr17; chr17; chr17; chr17; chr17; chr17; chr17; chr17; chr17; chr17; chr17	16215386; 16215605; 16216030; 16216125; 16216127; 16216142; 16217085; 16217114; 16217117; 16217134; 16217151; 16217201; 16217255; 16217379; 16217576	Island; Island; Island; Island; Island; Island; S_Shore; S_Shore; S_Shore; S_Shore; S_Shore; S_Shore; S_Shore; S_Shore; S_Shore
hsa-miR-1288-5p	cg00253204; cg21211144; cg08125503; cg08206308; cg22625220; cg22291359; cg06250059; cg22479481; cg11330839; cg04780697; cg24770569; cg02550358; cg05310071; cg21399795; cg11328403	-1823; -1604; -1179; -1084; -1082; -1067; -124; -95; -92; -75; -58; -8; 46; 170; 367	chr17; chr17; chr17; chr17; chr17; chr17; chr17; chr17; chr17; chr17; chr17; chr17; chr17; chr17; chr17	16215386; 16215605; 16216030; 16216125; 16216127; 16216142; 16217085; 16217114; 16217117; 16217134; 16217151; 16217201; 16217255; 16217379; 16217576	Island; Island; Island; Island; Island; Island; S_Shore; S_Shore; S_Shore; S_Shore; S_Shore; S_Shore; S_Shore; S_Shore; S_Shore
hsa-miR-1289	cg03424436; cg25539392; cg24531267; cg17053871; cg12108956; cg26307882; cg22930587; cg02587129; cg07327328	-1062; -833; -520; -512; -505; -501; -322; -267; -28	chr20; chr20; chr20; chr20; chr20; chr20; chr20; chr20; chr20	35455843; 35455614; 35455301; 35455293; 35455286; 35455282; 35455103; 35455048; 35454809	S_Shore; Island; Island; Island; Island; Island; Island; Island; N_Shore
hsa-miR-1289-1-5p	cg03424436; cg25539392; cg24531267; cg17053871; cg12108956; cg26307882; cg22930587; cg02587129; cg07327328	-1062; -833; -520; -512; -505; -501; -322; -267; -28	chr20; chr20; chr20; chr20; chr20; chr20; chr20; chr20; chr20	35455843; 35455614; 35455301; 35455293; 35455286; 35455282; 35455103; 35455048; 35454809	S_Shore; Island; Island; Island; Island; Island; Island; Island; N_Shore
hsa-miR-129-1-3p	cg20341985; cg04038179; cg07152091; cg25402610; cg16511994; cg08619651; cg09079909	-1035; -811; -430; -213; -92; 119; 379	chr7; chr7; chr7; chr7; chr7; chr7; chr7	128166625; 128166849; 128167230; 128167447; 128167568; 128167779; 128168039	Island; Island; Island; Island; Island; Island; Island
hsa-miR-129-2-3p	cg14059420; cg21084516; cg23589617; cg13442432; cg15778012; cg16094298; cg14597534; cg11074814; cg06372015; cg14901205; cg01514668; cg11638181; cg15556502; cg14416371; cg14944647; cg01939477; cg16407471; cg05376374; cg03365311	-1983; -1944; -1750; -1699; -1353; -1193; -1036; -509; -478; -461; -299; -58; 367; 369; 379; 401; 436; 442; 487	chr11; chr11; chr11; chr11; chr11; chr11; chr11; chr11; chr11; chr11; chr11; chr11; chr11; chr11; chr11; chr11; chr11; chr11; chr11	43578945; 43578984; 43579178; 43579229; 43579575; 43579735; 43579892; 43580419; 43580450; 43580467; 43580629; 43580870; 43581295; 43581297; 43581307; 43581329; 43581364; 43581370; 43581415	N_Shore; N_Shore; Island; Island; Island; Island; N_Shore; N_Shore; N_Shore; N_Shore; N_Shore; N_Shore; Island; Island; Island; Island; Island; Island; Island
hsa-miR-129-5p	cg20341985; cg04038179; cg07152091; cg25402610; cg16511994; cg08619651; cg09079909	-1035; -811; -430; -213; -92; 119; 379	chr7; chr7; chr7; chr7; chr7; chr7; chr7	128166625; 128166849; 128167230; 128167447; 128167568; 128167779; 128168039	Island; Island; Island; Island; Island; Island; Island
hsa-miR-1290	cg01366338; cg08538976; cg24395907; cg20266883; cg01972394; cg08164334; cg24698537; cg03963900; cg12092708; cg17851730; cg21728447; cg07179759; cg09170051; cg02853781; cg26407146; cg18895413	-1412; -726; -585; -533; -480; -405; -316; -274; -97; -80; -70; -43; -13; -5; -1; 432	chr1; chr1; chr1; chr1; chr1; chr1; chr1; chr1; chr1; chr1; chr1; chr1; chr1; chr1; chr1; chr1	18903966; 18903280; 18903139; 18903087; 18903034; 18902959; 18902870; 18902828; 18902651; 18902634; 18902624; 18902597; 18902567; 18902559; 18902555; 18902122	S_Shore; S_Shore; Island; Island; Island; Island; Island; Island; Island; Island; Island; Island; Island; Island; Island; N_Shore
hsa-miR-1291	cg20371239; cg12707727; cg00584861; cg14507346; cg13454099; cg16827289; cg21840256; cg21352943; cg24623196; cg13373321; cg15883451; cg05353983; cg10705967	-367; -280; -233; -187; -183; -142; -129; -64; -38; -28; 194; 377; 482	chr12; chr12; chr12; chr12; chr12; chr12; chr12; chr12; chr12; chr12; chr12; chr12; chr12	48682604; 48682517; 48682470; 48682424; 48682420; 48682379; 48682366; 48682301; 48682275; 48682265; 48682043; 48681860; 48681755	S_Shore; Island; Island; Island; Island; Island; Island; Island; Island; Island; Island; Island; Island
hsa-miR-1292-3p	cg26132853; cg13115617; cg10544093; cg14542207; cg01629329; cg00350371; cg19137662; cg17747171; cg08648041	-690; -435; -335; -123; -19; 47; 85; 328; 412	chr20; chr20; chr20; chr20; chr20; chr20; chr20; chr20; chr20	2651941; 2652196; 2652296; 2652508; 2652612; 2652678; 2652716; 2652959; 2653043	N_Shore; Island; Island; Island; Island; Island; Island; Island; Island
hsa-miR-1292-5p	cg26132853; cg13115617; cg10544093; cg14542207; cg01629329; cg00350371; cg19137662; cg17747171; cg08648041	-690; -435; -335; -123; -19; 47; 85; 328; 412	chr20; chr20; chr20; chr20; chr20; chr20; chr20; chr20; chr20	2651941; 2652196; 2652296; 2652508; 2652612; 2652678; 2652716; 2652959; 2653043	N_Shore; Island; Island; Island; Island; Island; Island; Island; Island
hsa-miR-1293	cg00718418; cg06817772; cg14754491; cg24133477; cg21150049; cg26341935; cg12787624; cg07338958; cg15699942; cg16619240; cg13284081	-1139; -705; -283; -222; -196; -158; 21; 23; 47; 74; 278	chr12; chr12; chr12; chr12; chr12; chr12; chr12; chr12; chr12; chr12; chr12	50284658; 50284224; 50283802; 50283741; 50283715; 50283677; 50283498; 50283496; 50283472; 50283445; 50283241	NA
hsa-miR-1293-3p	cg00718418; cg06817772; cg14754491; cg24133477; cg21150049; cg26341935; cg12787624; cg07338958; cg15699942; cg16619240; cg13284081	-1139; -705; -283; -222; -196; -158; 21; 23; 47; 74; 278	chr12; chr12; chr12; chr12; chr12; chr12; chr12; chr12; chr12; chr12; chr12	50284658; 50284224; 50283802; 50283741; 50283715; 50283677; 50283498; 50283496; 50283472; 50283445; 50283241	NA
hsa-miR-1294	cg18651300; cg13372456; cg01885859; cg21123733; cg16144934	-1397; -1048; -471; -362; 218	chr5; chr5; chr5; chr5; chr5	154189337; 154189686; 154190263; 154190372; 154190952	N_Shore; N_Shore; Island; Island; Island
hsa-miR-1295b-3p	cg16599143; cg25778166; cg26794028; cg18063149	-1373; -110; 13; 26	chr1; chr1; chr1; chr1	171089531; 171090794; 171090917; 171090930	NA
hsa-miR-1295b-5p	cg16599143; cg25778166; cg26794028; cg18063149	-1373; -110; 13; 26	chr1; chr1; chr1; chr1	171089531; 171090794; 171090917; 171090930	NA
hsa-miR-1296-3p	cg19495650; cg19955118; cg08222002; cg01667332; cg27430682; cg10235275	-946; -263; -211; 106; 184; 192	chr10; chr10; chr10; chr10; chr10; chr10	63466922; 63466239; 63466187; 63465870; 63465792; 63465784	S_Shore; S_Shore; S_Shore; Island; Island; Island
hsa-miR-1296-5p	cg19495650; cg19955118; cg08222002; cg01667332; cg27430682; cg10235275	-946; -263; -211; 106; 184; 192	chr10; chr10; chr10; chr10; chr10; chr10	63466922; 63466239; 63466187; 63465870; 63465792; 63465784	S_Shore; S_Shore; S_Shore; Island; Island; Island
hsa-miR-1298-3p	cg26383972; cg26071755; cg21402738; cg00202711; cg05772663; cg12950441; cg00369477; cg09687738	-1143; -722; -421; -148; -146; -21; 77; 376	chrX; chrX; chrX; chrX; chrX; chrX; chrX; chrX	114582942; 114583363; 114583664; 114583937; 114583939; 114584064; 114584162; 114584461	N_Shore; N_Shore; N_Shore; N_Shore; N_Shore; Island; Island; Island
hsa-miR-1298-5p	cg26383972; cg26071755; cg21402738; cg00202711; cg05772663; cg12950441; cg00369477; cg09687738	-1143; -722; -421; -148; -146; -21; 77; 376	chrX; chrX; chrX; chrX; chrX; chrX; chrX; chrX	114582942; 114583363; 114583664; 114583937; 114583939; 114584064; 114584162; 114584461	N_Shore; N_Shore; N_Shore; N_Shore; N_Shore; Island; Island; Island
hsa-miR-1301-3p	cg07150430; cg22731525; cg26470599; cg21629895; cg13076778; cg06112956; cg13344237; cg21708767; cg02208653; cg03463641; cg15998962; cg15990840; cg12066181; cg25044635; cg26995204; cg18889183; cg10270719	-1947; -1435; -1048; -1002; -810; -787; -782; -721; -716; -704; -666; -644; -495; -474; -422; 322; 391	chr2; chr2; chr2; chr2; chr2; chr2; chr2; chr2; chr2; chr2; chr2; chr2; chr2; chr2; chr2; chr2; chr2	25343871; 25343359; 25342972; 25342926; 25342734; 25342711; 25342706; 25342645; 25342640; 25342628; 25342590; 25342568; 25342419; 25342398; 25342346; 25341602; 25341533	S_Shore; S_Shore; S_Shore; S_Shore; Island; Island; Island; Island; Island; Island; Island; Island; Island; Island; Island; N_Shore; N_Shore
hsa-miR-1301-5p	cg07150430; cg22731525; cg26470599; cg21629895; cg13076778; cg06112956; cg13344237; cg21708767; cg02208653; cg03463641; cg15998962; cg15990840; cg12066181; cg25044635; cg26995204; cg18889183; cg10270719	-1947; -1435; -1048; -1002; -810; -787; -782; -721; -716; -704; -666; -644; -495; -474; -422; 322; 391	chr2; chr2; chr2; chr2; chr2; chr2; chr2; chr2; chr2; chr2; chr2; chr2; chr2; chr2; chr2; chr2; chr2	25343871; 25343359; 25342972; 25342926; 25342734; 25342711; 25342706; 25342645; 25342640; 25342628; 25342590; 25342568; 25342419; 25342398; 25342346; 25341602; 25341533	S_Shore; S_Shore; S_Shore; S_Shore; Island; Island; Island; Island; Island; Island; Island; Island; Island; Island; Island; N_Shore; N_Shore
hsa-miR-1302	cg18579327; cg05727155; cg14237317; cg06691214; cg19956940; cg22739477; cg03090513; cg01724041; cg23761332; cg10723020	-1237; -669; -651; -519; -194; -192; -130; 354; 364; 491	chr2; chr2; chr2; chr2; chr2; chr2; chr2; chr2; chr2; chr2	207530833; 207530265; 207530247; 207530115; 207529790; 207529788; 207529726; 207529242; 207529232; 207529105	S_Shore; Island; Island; Island; Island; Island; Island; Island; Island; N_Shore
hsa-miR-1303	cg02422812; cg04508044	-90; 417	chr5; chr5	154682644; 154683151	NA
hsa-miR-1304-3p	cg26570233; cg27329005; cg25444017; cg08494300; cg01618304; cg01073375; cg03761846; cg10353388; cg08980396; cg21866596; cg06996869; cg16331890; cg25756398; cg04209631; cg24261808	-1303; -395; -345; -286; -229; -201; -193; -161; -76; -65; -46; 27; 38; 142; 200	chr11; chr11; chr11; chr11; chr11; chr11; chr11; chr11; chr11; chr11; chr11; chr11; chr11; chr11; chr11	93742796; 93741888; 93741838; 93741779; 93741722; 93741694; 93741686; 93741654; 93741569; 93741558; 93741539; 93741466; 93741455; 93741351; 93741293	S_Shore; Island; Island; Island; Island; Island; Island; Island; Island; Island; Island; Island; Island; Island; Island
hsa-miR-1304-5p	cg26570233; cg27329005; cg25444017; cg08494300; cg01618304; cg01073375; cg03761846; cg10353388; cg08980396; cg21866596; cg06996869; cg16331890; cg25756398; cg04209631; cg24261808	-1303; -395; -345; -286; -229; -201; -193; -161; -76; -65; -46; 27; 38; 142; 200	chr11; chr11; chr11; chr11; chr11; chr11; chr11; chr11; chr11; chr11; chr11; chr11; chr11; chr11; chr11	93742796; 93741888; 93741838; 93741779; 93741722; 93741694; 93741686; 93741654; 93741569; 93741558; 93741539; 93741466; 93741455; 93741351; 93741293	S_Shore; Island; Island; Island; Island; Island; Island; Island; Island; Island; Island; Island; Island; Island; Island
hsa-miR-1305	cg02348751; cg00053393; cg01646109; cg23595636; cg26393541; cg16357834; cg24399106; cg09580409; cg04143736; cg03839661; cg10603183	-1808; -1455; -1210; -992; -891; -775; -619; -324; 381; 394; 494	chr4; chr4; chr4; chr4; chr4; chr4; chr4; chr4; chr4; chr4; chr4	182142882; 182143235; 182143480; 182143698; 182143799; 182143915; 182144071; 182144366; 182145071; 182145084; 182145184	Island; Island; Island; Island; Island; Island; Island; Island; Island; Island; Island
hsa-miR-1306-3p	cg18251360; cg18306246; cg09945120; cg26372423	-450; -356; -290; -272	chr22; chr22; chr22; chr22	20079790; 20079884; 20079950; 20079968	N_Shore; Island; Island; Island
hsa-miR-1306-5p	cg18251360; cg18306246; cg09945120; cg26372423	-450; -356; -290; -272	chr22; chr22; chr22; chr22	20079790; 20079884; 20079950; 20079968	N_Shore; Island; Island; Island
hsa-miR-1307-3p	cg05717160; cg10283338; cg26719024; cg01698036; cg03269171; cg16742925; cg04964416; cg07734351; cg07867052; cg11814667; cg26722446; cg04165840; cg24315770; cg20475000; cg07086898; cg00594003	-296; -240; -235; -218; -169; -81; -78; -68; -63; -61; -54; 5; 24; 33; 243; 480	chr10; chr10; chr10; chr10; chr10; chr10; chr10; chr10; chr10; chr10; chr10; chr10; chr10; chr10; chr10; chr10	103396748; 103396692; 103396687; 103396670; 103396621; 103396533; 103396530; 103396520; 103396515; 103396513; 103396506; 103396447; 103396428; 103396419; 103396209; 103395972	S_Shore; Island; Island; Island; Island; Island; Island; Island; Island; Island; Island; Island; Island; Island; Island; N_Shore
hsa-miR-1307-5p	cg05717160; cg10283338; cg26719024; cg01698036; cg03269171; cg16742925; cg04964416; cg07734351; cg07867052; cg11814667; cg26722446; cg04165840; cg24315770; cg20475000; cg07086898; cg00594003	-296; -240; -235; -218; -169; -81; -78; -68; -63; -61; -54; 5; 24; 33; 243; 480	chr10; chr10; chr10; chr10; chr10; chr10; chr10; chr10; chr10; chr10; chr10; chr10; chr10; chr10; chr10; chr10	103396748; 103396692; 103396687; 103396670; 103396621; 103396533; 103396530; 103396520; 103396515; 103396513; 103396506; 103396447; 103396428; 103396419; 103396209; 103395972	S_Shore; Island; Island; Island; Island; Island; Island; Island; Island; Island; Island; Island; Island; Island; Island; N_Shore
hsa-miR-130a-3p	cg20907456; cg02251557; cg11446193	-476; -77; -33	chr11; chr11; chr11	57637899; 57638298; 57638342	NA
hsa-miR-130a-5p	cg20907456; cg02251557; cg11446193	-476; -77; -33	chr11; chr11; chr11	57637899; 57638298; 57638342	NA
hsa-miR-130b-3p	cg13879495; cg04378107; cg22678932; cg12155013; cg14030055	-803; -453; -271; -67; 379	chr22; chr22; chr22; chr22; chr22	21651380; 21651730; 21651912; 21652116; 21652562	N_Shore; N_Shore; Island; Island; Island
hsa-miR-130b-5p	cg13879495; cg04378107; cg22678932; cg12155013; cg14030055	-803; -453; -271; -67; 379	chr22; chr22; chr22; chr22; chr22	21651380; 21651730; 21651912; 21652116; 21652562	N_Shore; N_Shore; Island; Island; Island
hsa-miR-132-3p	cg24045832; cg00572843; cg05945782; cg22208012	-1026; -645; -531; 280	chr17; chr17; chr17; chr17	2052187; 2051806; 2051692; 2050881	Island; Island; Island; Island
hsa-miR-132-5p	cg24045832; cg00572843; cg05945782; cg22208012	-1026; -645; -531; 280	chr17; chr17; chr17; chr17	2052187; 2051806; 2051692; 2050881	Island; Island; Island; Island
hsa-miR-1322	cg14232358; cg11108432; cg11821591; cg04317883; cg26027776; cg04475298; cg06788404; cg01619129	-738; -321; -256; -169; -163; 12; 27; 360	chr8; chr8; chr8; chr8; chr8; chr8; chr8; chr8	10840605; 10840188; 10840123; 10840036; 10840030; 10839855; 10839840; 10839507	S_Shore; S_Shore; Island; Island; Island; Island; Island; Island
hsa-miR-134-3p	cg00764369; cg10515315; cg15991553; cg23870378; cg14034270; cg16567044; cg10540302; cg02313552; cg02982753; cg02888166; cg24089209; cg16738180; cg19643803; cg10943497; cg10065153; cg09280976; cg20952167; cg12967319; cg04304932; cg04576764; cg25836301; cg09926418; cg23176399; cg05711886; cg15419911	-1898; -1737; -1587; -1386; -1354; -1318; -1274; -1166; -1044; -1014; -995; -985; -954; -883; -852; -767; -521; -457; -326; -305; -148; -62; 189; 226; 418	chr14; chr14; chr14; chr14; chr14; chr14; chr14; chr14; chr14; chr14; chr14; chr14; chr14; chr14; chr14; chr14; chr14; chr14; chr14; chr14; chr14; chr14; chr14; chr14; chr14	100824219; 100824380; 100824530; 100824731; 100824763; 100824799; 100824843; 100824951; 100825073; 100825103; 100825122; 100825132; 100825163; 100825234; 100825265; 100825350; 100825596; 100825660; 100825791; 100825812; 100825969; 100826055; 100826306; 100826343; 100826535	Island; Island; Island; N_Shore; N_Shore; N_Shore; N_Shore; N_Shore; N_Shore; N_Shore; N_Shore; N_Shore; N_Shore; N_Shore; N_Shore; N_Shore; N_Shore; N_Shore; Island; Island; Island; Island; Island; Island; Island
hsa-miR-134-5p	cg00764369; cg10515315; cg15991553; cg23870378; cg14034270; cg16567044; cg10540302; cg02313552; cg02982753; cg02888166; cg24089209; cg16738180; cg19643803; cg10943497; cg10065153; cg09280976; cg20952167; cg12967319; cg04304932; cg04576764; cg25836301; cg09926418; cg23176399; cg05711886; cg15419911	-1898; -1737; -1587; -1386; -1354; -1318; -1274; -1166; -1044; -1014; -995; -985; -954; -883; -852; -767; -521; -457; -326; -305; -148; -62; 189; 226; 418	chr14; chr14; chr14; chr14; chr14; chr14; chr14; chr14; chr14; chr14; chr14; chr14; chr14; chr14; chr14; chr14; chr14; chr14; chr14; chr14; chr14; chr14; chr14; chr14; chr14	100824219; 100824380; 100824530; 100824731; 100824763; 100824799; 100824843; 100824951; 100825073; 100825103; 100825122; 100825132; 100825163; 100825234; 100825265; 100825350; 100825596; 100825660; 100825791; 100825812; 100825969; 100826055; 100826306; 100826343; 100826535	Island; Island; Island; N_Shore; N_Shore; N_Shore; N_Shore; N_Shore; N_Shore; N_Shore; N_Shore; N_Shore; N_Shore; N_Shore; N_Shore; N_Shore; N_Shore; N_Shore; Island; Island; Island; Island; Island; Island; Island
hsa-miR-1343-3p	cg25948180; cg07253191; cg09194750; cg02474183; cg15988239; cg24088639; cg18508148; cg14686008; cg22717608; cg11058730; cg25883261; cg25931580; cg20541753; cg11622362; cg06937548; cg20869710; cg08318506; cg15745106	-1415; -1334; -855; -712; -637; -632; -623; -549; -531; -418; -204; -185; -182; -84; -53; 38; 152; 311	chr11; chr11; chr11; chr11; chr11; chr11; chr11; chr11; chr11; chr11; chr11; chr11; chr11; chr11; chr11; chr11; chr11; chr11	34915234; 34915315; 34915794; 34915937; 34916012; 34916017; 34916026; 34916100; 34916118; 34916231; 34916445; 34916464; 34916467; 34916565; 34916596; 34916687; 34916801; 34916960	N_Shore; N_Shore; Island; Island; Island; Island; Island; Island; Island; Island; Island; Island; Island; Island; Island; Island; Island; S_Shore
hsa-miR-1343-5p	cg25948180; cg07253191; cg09194750; cg02474183; cg15988239; cg24088639; cg18508148; cg14686008; cg22717608; cg11058730; cg25883261; cg25931580; cg20541753; cg11622362; cg06937548; cg20869710; cg08318506; cg15745106	-1415; -1334; -855; -712; -637; -632; -623; -549; -531; -418; -204; -185; -182; -84; -53; 38; 152; 311	chr11; chr11; chr11; chr11; chr11; chr11; chr11; chr11; chr11; chr11; chr11; chr11; chr11; chr11; chr11; chr11; chr11; chr11	34915234; 34915315; 34915794; 34915937; 34916012; 34916017; 34916026; 34916100; 34916118; 34916231; 34916445; 34916464; 34916467; 34916565; 34916596; 34916687; 34916801; 34916960	N_Shore; N_Shore; Island; Island; Island; Island; Island; Island; Island; Island; Island; Island; Island; Island; Island; Island; Island; S_Shore
hsa-miR-135a-3p	cg22626659; cg11209338	-1262; -4	chr3; chr3	52300165; 52298907	NA
hsa-miR-135a-5p	cg22626659; cg11209338	-1262; -4	chr3; chr3	52300165; 52298907	NA
hsa-miR-135b-3p	cg02952078	-111	chr1	205450076	NA
hsa-miR-135b-5p	cg02952078	-111	chr1	205450076	NA
hsa-miR-136-3p	cg00764369; cg10515315; cg15991553; cg23870378; cg14034270; cg16567044; cg10540302; cg02313552; cg02982753; cg02888166; cg24089209; cg16738180; cg19643803; cg10943497; cg10065153; cg09280976; cg20952167; cg12967319; cg04304932; cg04576764; cg25836301; cg09926418; cg23176399; cg05711886; cg15419911	-1898; -1737; -1587; -1386; -1354; -1318; -1274; -1166; -1044; -1014; -995; -985; -954; -883; -852; -767; -521; -457; -326; -305; -148; -62; 189; 226; 418	chr14; chr14; chr14; chr14; chr14; chr14; chr14; chr14; chr14; chr14; chr14; chr14; chr14; chr14; chr14; chr14; chr14; chr14; chr14; chr14; chr14; chr14; chr14; chr14; chr14	100824219; 100824380; 100824530; 100824731; 100824763; 100824799; 100824843; 100824951; 100825073; 100825103; 100825122; 100825132; 100825163; 100825234; 100825265; 100825350; 100825596; 100825660; 100825791; 100825812; 100825969; 100826055; 100826306; 100826343; 100826535	Island; Island; Island; N_Shore; N_Shore; N_Shore; N_Shore; N_Shore; N_Shore; N_Shore; N_Shore; N_Shore; N_Shore; N_Shore; N_Shore; N_Shore; N_Shore; N_Shore; Island; Island; Island; Island; Island; Island; Island
hsa-miR-136-5p	cg00764369; cg10515315; cg15991553; cg23870378; cg14034270; cg16567044; cg10540302; cg02313552; cg02982753; cg02888166; cg24089209; cg16738180; cg19643803; cg10943497; cg10065153; cg09280976; cg20952167; cg12967319; cg04304932; cg04576764; cg25836301; cg09926418; cg23176399; cg05711886; cg15419911	-1898; -1737; -1587; -1386; -1354; -1318; -1274; -1166; -1044; -1014; -995; -985; -954; -883; -852; -767; -521; -457; -326; -305; -148; -62; 189; 226; 418	chr14; chr14; chr14; chr14; chr14; chr14; chr14; chr14; chr14; chr14; chr14; chr14; chr14; chr14; chr14; chr14; chr14; chr14; chr14; chr14; chr14; chr14; chr14; chr14; chr14	100824219; 100824380; 100824530; 100824731; 100824763; 100824799; 100824843; 100824951; 100825073; 100825103; 100825122; 100825132; 100825163; 100825234; 100825265; 100825350; 100825596; 100825660; 100825791; 100825812; 100825969; 100826055; 100826306; 100826343; 100826535	Island; Island; Island; N_Shore; N_Shore; N_Shore; N_Shore; N_Shore; N_Shore; N_Shore; N_Shore; N_Shore; N_Shore; N_Shore; N_Shore; N_Shore; N_Shore; N_Shore; Island; Island; Island; Island; Island; Island; Island
hsa-miR-137	cg14035771; cg19236995; cg03208936; cg08730623	154; 249; 339; 385	chr1; chr1; chr1; chr1	98049716; 98049621; 98049531; 98049485	N_Shelf; N_Shelf; N_Shelf; N_Shelf
hsa-miR-138-1-3p	cg08738300; cg19444609; cg19890879; cg07289306; cg01856525; cg03889542; cg02774523; cg17614974; cg12796028; cg16646616; cg11632238; cg27606567; cg07451080; cg25512936; cg09650880	-1834; -1620; -1535; -1467; -1315; -1246; -1167; -905; -618; -297; -285; -13; 201; 279; 312	chr3; chr3; chr3; chr3; chr3; chr3; chr3; chr3; chr3; chr3; chr3; chr3; chr3; chr3; chr3	43997498; 43997712; 43997797; 43997865; 43998017; 43998086; 43998165; 43998427; 43998714; 43999035; 43999047; 43999319; 43999533; 43999611; 43999644	Island; Island; Island; Island; Island; Island; Island; Island; Island; Island; Island; Island; Island; Island; S_Shore
hsa-miR-138-2-3p	cg26475094	-254	chr16	56857199	NA
hsa-miR-138-5p	cg08738300; cg19444609; cg19890879; cg07289306; cg01856525; cg03889542; cg02774523; cg17614974; cg12796028; cg16646616; cg11632238; cg27606567; cg07451080; cg25512936; cg09650880	-1834; -1620; -1535; -1467; -1315; -1246; -1167; -905; -618; -297; -285; -13; 201; 279; 312	chr3; chr3; chr3; chr3; chr3; chr3; chr3; chr3; chr3; chr3; chr3; chr3; chr3; chr3; chr3	43997498; 43997712; 43997797; 43997865; 43998017; 43998086; 43998165; 43998427; 43998714; 43999035; 43999047; 43999319; 43999533; 43999611; 43999644	Island; Island; Island; Island; Island; Island; Island; Island; Island; Island; Island; Island; Island; Island; S_Shore
hsa-miR-139-3p	cg08408453; cg04972341; cg21657876; cg12389545; cg14272275; cg23186104; cg04568116; cg23593537; cg23801021; cg11911498; cg15913680; cg11457700	-1108; -863; -556; -138; -130; -121; -116; -114; 32; 42; 123; 309	chr11; chr11; chr11; chr11; chr11; chr11; chr11; chr11; chr11; chr11; chr11; chr11	72643530; 72643285; 72642978; 72642560; 72642552; 72642543; 72642538; 72642536; 72642390; 72642380; 72642299; 72642113	S_Shore; Island; Island; Island; Island; Island; Island; Island; Island; Island; Island; N_Shore
hsa-miR-139-5p	cg08408453; cg04972341; cg21657876; cg12389545; cg14272275; cg23186104; cg04568116; cg23593537; cg23801021; cg11911498; cg15913680; cg11457700	-1108; -863; -556; -138; -130; -121; -116; -114; 32; 42; 123; 309	chr11; chr11; chr11; chr11; chr11; chr11; chr11; chr11; chr11; chr11; chr11; chr11	72643530; 72643285; 72642978; 72642560; 72642552; 72642543; 72642538; 72642536; 72642390; 72642380; 72642299; 72642113	S_Shore; Island; Island; Island; Island; Island; Island; Island; Island; Island; Island; N_Shore
hsa-miR-140-3p	cg00142834; cg05181989; cg04339860; cg06715160; cg08327378; cg19110355	-1031; -648; -159; -69; 324; 459	chr16; chr16; chr16; chr16; chr16; chr16	69761300; 69761683; 69762172; 69762262; 69762655; 69762790	NA
hsa-miR-140-5p	cg00142834; cg05181989; cg04339860; cg06715160; cg08327378; cg19110355	-1031; -648; -159; -69; 324; 459	chr16; chr16; chr16; chr16; chr16; chr16	69761300; 69761683; 69762172; 69762262; 69762655; 69762790	NA
hsa-miR-141-3p	cg19942083; cg16642299; cg24702147; cg00366413; cg27534624; cg22413603	-1826; -1005; -574; 308; 339; 377	chr12; chr12; chr12; chr12; chr12; chr12	6961399; 6962220; 6962651; 6963533; 6963564; 6963602	NA
hsa-miR-141-5p	cg19942083; cg16642299; cg24702147; cg00366413; cg27534624; cg22413603	-1826; -1005; -574; 308; 339; 377	chr12; chr12; chr12; chr12; chr12; chr12	6961399; 6962220; 6962651; 6963533; 6963564; 6963602	NA
hsa-miR-142-3p	cg19466818; cg01951274	346; 362	chr17; chr17	58332173; 58332157	NA
hsa-miR-142-5p	cg19466818; cg01951274	346; 362	chr17; chr17	58332173; 58332157	NA
hsa-miR-143-3p	cg09660867; cg00226225; cg02529358; cg01558401	-624; -594; -138; -63	chr5; chr5; chr5; chr5	149406253; 149406283; 149406739; 149406814	NA
hsa-miR-143-5p	cg09660867; cg00226225; cg02529358; cg01558401	-624; -594; -138; -63	chr5; chr5; chr5; chr5	149406253; 149406283; 149406739; 149406814	NA
hsa-miR-144-3p	cg08204050; cg12682573; cg16670446; cg19196414; cg02315626	-279; 130; 248; 411; 446	chr17; chr17; chr17; chr17; chr17	28862267; 28861858; 28861740; 28861577; 28861542	NA
hsa-miR-144-5p	cg08204050; cg12682573; cg16670446; cg19196414; cg02315626	-279; 130; 248; 411; 446	chr17; chr17; chr17; chr17; chr17	28862267; 28861858; 28861740; 28861577; 28861542	NA
hsa-miR-145-3p	cg09660867; cg00226225; cg02529358; cg01558401	-624; -594; -138; -63	chr5; chr5; chr5; chr5	149406253; 149406283; 149406739; 149406814	NA
hsa-miR-145-5p	cg09660867; cg00226225; cg02529358; cg01558401	-624; -594; -138; -63	chr5; chr5; chr5; chr5	149406253; 149406283; 149406739; 149406814	NA
hsa-miR-1469	cg14205663; cg23669287; cg09157727; cg04943986; cg05155965; cg05505872; cg11580493; cg02968429; cg08370996; cg14858469; cg01370181	-1101; -744; -78; -60; -43; -3; 23; 26; 103; 122; 124	chr15; chr15; chr15; chr15; chr15; chr15; chr15; chr15; chr15; chr15; chr15	96329598; 96329955; 96330621; 96330639; 96330656; 96330696; 96330722; 96330725; 96330802; 96330821; 96330823	N_Shore; N_Shore; Island; Island; Island; Island; Island; Island; Island; Island; Island
hsa-miR-146a-3p	cg15609272; cg21546155; cg06711306; cg02682520	-390; -321; -206; -98	chr5; chr5; chr5; chr5	160467861; 160467930; 160468045; 160468153	NA
hsa-miR-146a-5p	cg15609272; cg21546155; cg06711306; cg02682520	-390; -321; -206; -98	chr5; chr5; chr5; chr5	160467861; 160467930; 160468045; 160468153	NA
hsa-miR-146b-3p	cg09701700; cg25851152; cg08437570	-684; -156; 172	chr10; chr10; chr10	102435086; 102435614; 102435942	S_Shelf; S_Shelf; S_Shelf
hsa-miR-146b-5p	cg09701700; cg25851152; cg08437570	-684; -156; 172	chr10; chr10; chr10	102435086; 102435614; 102435942	S_Shelf; S_Shelf; S_Shelf
hsa-miR-147b	cg06751446; cg25137030; cg18384926; cg11287660; cg21839138; cg06123942; cg08278554	-372; -219; -210; -200; -114; -12; 111	chr15; chr15; chr15; chr15; chr15; chr15; chr15	45430238; 45430391; 45430400; 45430410; 45430496; 45430598; 45430721	N_Shore; Island; Island; Island; Island; Island; Island
hsa-miR-148a-3p	cg14536372; cg25573884; cg04939200; cg10085138; cg24254488; cg15263946; cg00399596; cg12693702	-1708; -1631; -1559; -929; -861; -314; -13; 114	chr7; chr7; chr7; chr7; chr7; chr7; chr7; chr7	25952881; 25952804; 25952732; 25952102; 25952034; 25951487; 25951186; 25951059	S_Shore; S_Shore; S_Shore; S_Shore; S_Shore; Island; Island; Island
hsa-miR-148a-5p	cg14536372; cg25573884; cg04939200; cg10085138; cg24254488; cg15263946; cg00399596; cg12693702	-1708; -1631; -1559; -929; -861; -314; -13; 114	chr7; chr7; chr7; chr7; chr7; chr7; chr7; chr7	25952881; 25952804; 25952732; 25952102; 25952034; 25951487; 25951186; 25951059	S_Shore; S_Shore; S_Shore; S_Shore; S_Shore; Island; Island; Island
hsa-miR-148b-3p	cg17271146; cg18236224; cg16449840; cg26416341; cg03948415; cg23162343; cg25375293; cg15468909; cg00576388; cg11910118; cg27205791; cg24670383	-694; -376; -317; -211; -185; -121; -55; -24; -18; -7; 157; 429	chr12; chr12; chr12; chr12; chr12; chr12; chr12; chr12; chr12; chr12; chr12; chr12	54324445; 54324763; 54324822; 54324928; 54324954; 54325018; 54325084; 54325115; 54325121; 54325132; 54325296; 54325568	NA
hsa-miR-148b-5p	cg17271146; cg18236224; cg16449840; cg26416341; cg03948415; cg23162343; cg25375293; cg15468909; cg00576388; cg11910118; cg27205791; cg24670383	-694; -376; -317; -211; -185; -121; -55; -24; -18; -7; 157; 429	chr12; chr12; chr12; chr12; chr12; chr12; chr12; chr12; chr12; chr12; chr12; chr12	54324445; 54324763; 54324822; 54324928; 54324954; 54325018; 54325084; 54325115; 54325121; 54325132; 54325296; 54325568	NA
hsa-miR-149-3p	cg15259060; cg02653521; cg10764101; cg17234415; cg16235062; cg14972967; cg08748373	-1981; -1286; -932; -695; -387; -383; 276	chr2; chr2; chr2; chr2; chr2; chr2; chr2	240433708; 240434403; 240434757; 240434994; 240435302; 240435306; 240435965	N_Shore; N_Shore; N_Shore; Island; Island; Island; Island
hsa-miR-149-5p	cg15259060; cg02653521; cg10764101; cg17234415; cg16235062; cg14972967; cg08748373	-1981; -1286; -932; -695; -387; -383; 276	chr2; chr2; chr2; chr2; chr2; chr2; chr2	240433708; 240434403; 240434757; 240434994; 240435302; 240435306; 240435965	N_Shore; N_Shore; N_Shore; Island; Island; Island; Island
hsa-miR-150-3p	cg03737367; cg19671553; cg06105296; cg27388703; cg15617950; cg18374625	-885; -284; -134; -121; 2; 8	chr19; chr19; chr19; chr19; chr19; chr19	49501788; 49501187; 49501037; 49501024; 49500901; 49500895	NA
hsa-miR-150-5p	cg03737367; cg19671553; cg06105296; cg27388703; cg15617950; cg18374625	-885; -284; -134; -121; 2; 8	chr19; chr19; chr19; chr19; chr19; chr19	49501788; 49501187; 49501037; 49501024; 49500901; 49500895	NA
hsa-miR-151a-3p	cg14930586; cg11398680; cg01806808; cg03277652	-772; -526; 183; 210	chr8; chr8; chr8; chr8	141002000; 141001754; 141001045; 141001018	S_Shore; Island; Island; Island
hsa-miR-151a-5p	cg14930586; cg11398680; cg01806808; cg03277652	-772; -526; 183; 210	chr8; chr8; chr8; chr8	141002000; 141001754; 141001045; 141001018	S_Shore; Island; Island; Island
hsa-miR-152-3p	cg10472567; cg02742085; cg09111258; cg06598332; cg05096161; cg10382221	-292; -249; 229; 351; 488; 490	chr17; chr17; chr17; chr17; chr17; chr17	48038088; 48038045; 48037567; 48037445; 48037308; 48037306	S_Shore; S_Shore; Island; Island; Island; Island
hsa-miR-152-5p	cg10472567; cg02742085; cg09111258; cg06598332; cg05096161; cg10382221	-292; -249; 229; 351; 488; 490	chr17; chr17; chr17; chr17; chr17; chr17	48038088; 48038045; 48037567; 48037445; 48037308; 48037306	S_Shore; S_Shore; Island; Island; Island; Island
hsa-miR-153-3p	cg01382864; cg03970036; cg10140638; cg16166796	-149; -130; -105; -99	chr2; chr2; chr2; chr2	219309529; 219309510; 219309485; 219309479	Island; Island; Island; Island
hsa-miR-153-5p	cg07920930; cg18601426; cg12348202; cg27392792; cg22282410; cg05119831	-1401; -737; -540; -403; -401; 304	chr7; chr7; chr7; chr7; chr7; chr7	158589192; 158588528; 158588331; 158588194; 158588192; 158587487	S_Shore; Island; Island; Island; Island; Island
hsa-miR-1537-3p	cg13677741; cg12875892; cg01388211; cg25377475; cg13298734; cg19643344; cg07835289; cg21442773; cg03145987	-894; -385; -361; -354; -301; -288; -13; 374; 451	chr1; chr1; chr1; chr1; chr1; chr1; chr1; chr1; chr1	235867796; 235867287; 235867263; 235867256; 235867203; 235867190; 235866915; 235866528; 235866451	S_Shore; Island; Island; Island; Island; Island; Island; Island; Island
hsa-miR-1537-5p	cg13677741; cg12875892; cg01388211; cg25377475; cg13298734; cg19643344; cg07835289; cg21442773; cg03145987	-894; -385; -361; -354; -301; -288; -13; 374; 451	chr1; chr1; chr1; chr1; chr1; chr1; chr1; chr1; chr1	235867796; 235867287; 235867263; 235867256; 235867203; 235867190; 235866915; 235866528; 235866451	S_Shore; Island; Island; Island; Island; Island; Island; Island; Island
hsa-miR-1539	cg18394275; cg21736038; cg06655225; cg07921731; cg02563971; cg15927357	-702; -369; 53; 67; 113; 203	chr18; chr18; chr18; chr18; chr18; chr18	49486625; 49486958; 49487380; 49487394; 49487440; 49487530	N_Shore; Island; Island; Island; Island; Island
hsa-miR-154-3p	cg00764369; cg10515315; cg15991553; cg23870378; cg14034270; cg16567044; cg10540302; cg02313552; cg02982753; cg02888166; cg24089209; cg16738180; cg19643803; cg10943497; cg10065153; cg09280976; cg20952167; cg12967319; cg04304932; cg04576764; cg25836301; cg09926418; cg23176399; cg05711886; cg15419911	-1898; -1737; -1587; -1386; -1354; -1318; -1274; -1166; -1044; -1014; -995; -985; -954; -883; -852; -767; -521; -457; -326; -305; -148; -62; 189; 226; 418	chr14; chr14; chr14; chr14; chr14; chr14; chr14; chr14; chr14; chr14; chr14; chr14; chr14; chr14; chr14; chr14; chr14; chr14; chr14; chr14; chr14; chr14; chr14; chr14; chr14	100824219; 100824380; 100824530; 100824731; 100824763; 100824799; 100824843; 100824951; 100825073; 100825103; 100825122; 100825132; 100825163; 100825234; 100825265; 100825350; 100825596; 100825660; 100825791; 100825812; 100825969; 100826055; 100826306; 100826343; 100826535	Island; Island; Island; N_Shore; N_Shore; N_Shore; N_Shore; N_Shore; N_Shore; N_Shore; N_Shore; N_Shore; N_Shore; N_Shore; N_Shore; N_Shore; N_Shore; N_Shore; Island; Island; Island; Island; Island; Island; Island
hsa-miR-154-5p	cg00764369; cg10515315; cg15991553; cg23870378; cg14034270; cg16567044; cg10540302; cg02313552; cg02982753; cg02888166; cg24089209; cg16738180; cg19643803; cg10943497; cg10065153; cg09280976; cg20952167; cg12967319; cg04304932; cg04576764; cg25836301; cg09926418; cg23176399; cg05711886; cg15419911	-1898; -1737; -1587; -1386; -1354; -1318; -1274; -1166; -1044; -1014; -995; -985; -954; -883; -852; -767; -521; -457; -326; -305; -148; -62; 189; 226; 418	chr14; chr14; chr14; chr14; chr14; chr14; chr14; chr14; chr14; chr14; chr14; chr14; chr14; chr14; chr14; chr14; chr14; chr14; chr14; chr14; chr14; chr14; chr14; chr14; chr14	100824219; 100824380; 100824530; 100824731; 100824763; 100824799; 100824843; 100824951; 100825073; 100825103; 100825122; 100825132; 100825163; 100825234; 100825265; 100825350; 100825596; 100825660; 100825791; 100825812; 100825969; 100826055; 100826306; 100826343; 100826535	Island; Island; Island; N_Shore; N_Shore; N_Shore; N_Shore; N_Shore; N_Shore; N_Shore; N_Shore; N_Shore; N_Shore; N_Shore; N_Shore; N_Shore; N_Shore; N_Shore; Island; Island; Island; Island; Island; Island; Island
hsa-miR-155-3p	cg00565412; cg19769982; cg17265380; cg17297071; cg23433889; cg12749863; cg14315558; cg03872783	-888; -245; -59; -18; 13; 134; 240; 443	chr21; chr21; chr21; chr21; chr21; chr21; chr21; chr21	25561242; 25561885; 25562071; 25562112; 25562143; 25562264; 25562370; 25562573	N_Shore; N_Shore; N_Shore; Island; Island; Island; Island; S_Shore
hsa-miR-155-5p	cg00565412; cg19769982; cg17265380; cg17297071; cg23433889; cg12749863; cg14315558; cg03872783	-888; -245; -59; -18; 13; 134; 240; 443	chr21; chr21; chr21; chr21; chr21; chr21; chr21; chr21	25561242; 25561885; 25562071; 25562112; 25562143; 25562264; 25562370; 25562573	N_Shore; N_Shore; N_Shore; Island; Island; Island; Island; S_Shore
hsa-miR-15a-3p	cg01803928; cg23104954; cg20293942; cg01404873; cg20733077; cg12378878; cg24691105; cg02992881; cg26128977; cg15214605; cg17774539; cg03778895; cg02920897	-1943; -1825; -1580; -1374; -1169; -930; -655; -130; -100; -97; -51; -40; 332	chr13; chr13; chr13; chr13; chr13; chr13; chr13; chr13; chr13; chr13; chr13; chr13; chr13	50127483; 50127365; 50127120; 50126914; 50126709; 50126470; 50126195; 50125670; 50125640; 50125637; 50125591; 50125580; 50125208	Island; Island; Island; Island; Island; Island; Island; Island; Island; Island; Island; Island; Island
hsa-miR-15a-5p	cg01803928; cg23104954; cg20293942; cg01404873; cg20733077; cg12378878; cg24691105; cg02992881; cg26128977; cg15214605; cg17774539; cg03778895; cg02920897	-1943; -1825; -1580; -1374; -1169; -930; -655; -130; -100; -97; -51; -40; 332	chr13; chr13; chr13; chr13; chr13; chr13; chr13; chr13; chr13; chr13; chr13; chr13; chr13	50127483; 50127365; 50127120; 50126914; 50126709; 50126470; 50126195; 50125670; 50125640; 50125637; 50125591; 50125580; 50125208	Island; Island; Island; Island; Island; Island; Island; Island; Island; Island; Island; Island; Island
hsa-miR-15b-3p	cg21413448; cg24494008; cg09397254; cg25431399; cg01394089; cg07360893; cg04385305; cg16870305; cg22668533; cg17472985	-627; -599; -424; -346; -127; -97; -43; 65; 133; 280	chr3; chr3; chr3; chr3; chr3; chr3; chr3; chr3; chr3; chr3	160399022; 160399050; 160399225; 160399303; 160399522; 160399552; 160399606; 160399714; 160399782; 160399929	N_Shore; N_Shore; Island; Island; Island; Island; Island; Island; Island; Island
hsa-miR-15b-5p	cg21413448; cg24494008; cg09397254; cg25431399; cg01394089; cg07360893; cg04385305; cg16870305; cg22668533; cg17472985	-627; -599; -424; -346; -127; -97; -43; 65; 133; 280	chr3; chr3; chr3; chr3; chr3; chr3; chr3; chr3; chr3; chr3	160399022; 160399050; 160399225; 160399303; 160399522; 160399552; 160399606; 160399714; 160399782; 160399929	N_Shore; N_Shore; Island; Island; Island; Island; Island; Island; Island; Island
hsa-miR-16-1-3p	cg01803928; cg23104954; cg20293942; cg01404873; cg20733077; cg12378878; cg24691105; cg02992881; cg26128977; cg15214605; cg17774539; cg03778895; cg02920897	-1943; -1825; -1580; -1374; -1169; -930; -655; -130; -100; -97; -51; -40; 332	chr13; chr13; chr13; chr13; chr13; chr13; chr13; chr13; chr13; chr13; chr13; chr13; chr13	50127483; 50127365; 50127120; 50126914; 50126709; 50126470; 50126195; 50125670; 50125640; 50125637; 50125591; 50125580; 50125208	Island; Island; Island; Island; Island; Island; Island; Island; Island; Island; Island; Island; Island
hsa-miR-16-2-3p	cg21413448; cg24494008; cg09397254; cg25431399; cg01394089; cg07360893; cg04385305; cg16870305; cg22668533; cg17472985	-627; -599; -424; -346; -127; -97; -43; 65; 133; 280	chr3; chr3; chr3; chr3; chr3; chr3; chr3; chr3; chr3; chr3	160399022; 160399050; 160399225; 160399303; 160399522; 160399552; 160399606; 160399714; 160399782; 160399929	N_Shore; N_Shore; Island; Island; Island; Island; Island; Island; Island; Island
hsa-miR-16-5p	cg21413448; cg24494008; cg09397254; cg25431399; cg01394089; cg07360893; cg04385305; cg16870305; cg22668533; cg17472985	-627; -599; -424; -346; -127; -97; -43; 65; 133; 280	chr3; chr3; chr3; chr3; chr3; chr3; chr3; chr3; chr3; chr3	160399022; 160399050; 160399225; 160399303; 160399522; 160399552; 160399606; 160399714; 160399782; 160399929	N_Shore; N_Shore; Island; Island; Island; Island; Island; Island; Island; Island
hsa-miR-17-3p	cg25139619; cg09732987; cg10945667; cg25308542; cg01068014	-532; -385; -78; 173; 285	chr13; chr13; chr13; chr13; chr13	91347154; 91347301; 91347608; 91347859; 91347971	N_Shore; Island; Island; Island; Island
hsa-miR-17-5p	cg25139619; cg09732987; cg10945667; cg25308542; cg01068014	-532; -385; -78; 173; 285	chr13; chr13; chr13; chr13; chr13	91347154; 91347301; 91347608; 91347859; 91347971	N_Shore; Island; Island; Island; Island
hsa-miR-181a-3p	cg19639967; cg07837852; cg26257082	-1105; -960; 63	chr1; chr1; chr1	198938533; 198938388; 198937365	NA
hsa-miR-181a-5p	cg19639967; cg07837852; cg26257082	-1105; -960; 63	chr1; chr1; chr1	198938533; 198938388; 198937365	NA
hsa-miR-181b-3p	cg19639967; cg07837852; cg26257082	-1105; -960; 63	chr1; chr1; chr1	198938533; 198938388; 198937365	NA
hsa-miR-181b-5p	cg19639967; cg07837852; cg26257082	-1105; -960; 63	chr1; chr1; chr1	198938533; 198938388; 198937365	NA
hsa-miR-181c-3p	cg02812482; cg05208396; cg25388447; cg27662454	-1057; -853; -411; -370	chr19; chr19; chr19; chr19	13864168; 13864372; 13864814; 13864855	N_Shore; N_Shore; N_Shore; Island
hsa-miR-181c-5p	cg02812482; cg05208396; cg25388447; cg27662454	-1057; -853; -411; -370	chr19; chr19; chr19; chr19	13864168; 13864372; 13864814; 13864855	N_Shore; N_Shore; N_Shore; Island
hsa-miR-181d-3p	cg02812482; cg05208396; cg25388447; cg27662454	-1057; -853; -411; -370	chr19; chr19; chr19; chr19	13864168; 13864372; 13864814; 13864855	N_Shore; N_Shore; N_Shore; Island
hsa-miR-181d-5p	cg02812482; cg05208396; cg25388447; cg27662454	-1057; -853; -411; -370	chr19; chr19; chr19; chr19	13864168; 13864372; 13864814; 13864855	N_Shore; N_Shore; N_Shore; Island
hsa-miR-182-3p	cg07687766; cg08241778; cg14571761; cg13863118; cg02222506; cg04414349	-1294; -854; -444; -165; 331; 383	chr7; chr7; chr7; chr7; chr7; chr7	129781513; 129781073; 129780663; 129780384; 129779888; 129779836	Island; Island; Island; Island; Island; Island
hsa-miR-182-5p	cg07687766; cg08241778; cg14571761; cg13863118; cg02222506; cg04414349	-1294; -854; -444; -165; 331; 383	chr7; chr7; chr7; chr7; chr7; chr7	129781513; 129781073; 129780663; 129780384; 129779888; 129779836	Island; Island; Island; Island; Island; Island
hsa-miR-1825	cg05860190; cg09085823; cg05857826; cg11371493; cg19029301; cg23712980; cg03064832; cg15460560; cg00668182; cg25987077; cg25811820; cg06019865	-1627; -409; -342; -340; -139; -137; -118; -107; -101; -82; 144; 148	chr20; chr20; chr20; chr20; chr20; chr20; chr20; chr20; chr20; chr20; chr20; chr20	32206262; 32207480; 32207547; 32207549; 32207750; 32207752; 32207771; 32207782; 32207788; 32207807; 32208033; 32208037	N_Shore; Island; Island; Island; Island; Island; Island; Island; Island; Island; Island; Island
hsa-miR-183-3p	cg07687766; cg08241778; cg14571761; cg13863118; cg02222506; cg04414349	-1294; -854; -444; -165; 331; 383	chr7; chr7; chr7; chr7; chr7; chr7	129781513; 129781073; 129780663; 129780384; 129779888; 129779836	Island; Island; Island; Island; Island; Island
hsa-miR-183-5p	cg07687766; cg08241778; cg14571761; cg13863118; cg02222506; cg04414349	-1294; -854; -444; -165; 331; 383	chr7; chr7; chr7; chr7; chr7; chr7	129781513; 129781073; 129780663; 129780384; 129779888; 129779836	Island; Island; Island; Island; Island; Island
hsa-miR-184	cg23121785; cg00722320; cg04947764; cg01397141	-243; 331; 393; 403	chr15; chr15; chr15; chr15	79209149; 79209723; 79209785; 79209795	NA
hsa-miR-185-3p	cg00162046; cg00542638; cg25777153; cg16535180; cg19862860; cg14481263; cg18587988; cg25166896	-1678; -1134; -337; -267; -214; -26; -20; 429	chr22; chr22; chr22; chr22; chr22; chr22; chr22; chr22	20019433; 20019977; 20020774; 20020844; 20020897; 20021085; 20021091; 20021540	N_Shore; N_Shore; N_Shore; Island; Island; Island; Island; Island
hsa-miR-185-5p	cg00162046; cg00542638; cg25777153; cg16535180; cg19862860; cg14481263; cg18587988; cg25166896	-1678; -1134; -337; -267; -214; -26; -20; 429	chr22; chr22; chr22; chr22; chr22; chr22; chr22; chr22	20019433; 20019977; 20020774; 20020844; 20020897; 20021085; 20021091; 20021540	N_Shore; N_Shore; N_Shore; Island; Island; Island; Island; Island
hsa-miR-186-3p	cg01946442; cg18167955; cg21032203; cg23982229; cg07172793; cg06418412; cg06567342; cg12277310; cg10203943; cg04099660	-393; -306; -123; -65; -63; -37; 32; 69; 230; 404	chr1; chr1; chr1; chr1; chr1; chr1; chr1; chr1; chr1; chr1	71081427; 71081340; 71081157; 71081099; 71081097; 71081071; 71081002; 71080965; 71080804; 71080630	S_Shore; S_Shore; S_Shore; Island; Island; Island; Island; Island; Island; N_Shore
hsa-miR-186-5p	cg01946442; cg18167955; cg21032203; cg23982229; cg07172793; cg06418412; cg06567342; cg12277310; cg10203943; cg04099660	-393; -306; -123; -65; -63; -37; 32; 69; 230; 404	chr1; chr1; chr1; chr1; chr1; chr1; chr1; chr1; chr1; chr1	71081427; 71081340; 71081157; 71081099; 71081097; 71081071; 71081002; 71080965; 71080804; 71080630	S_Shore; S_Shore; S_Shore; Island; Island; Island; Island; Island; Island; N_Shore
hsa-miR-187-3p	cg15686064; cg22707085; cg16803083; cg25893004; cg13229850	-46; 5; 172; 330; 462	chr18; chr18; chr18; chr18; chr18	35950597; 35950546; 35950379; 35950221; 35950089	S_Shore; Island; Island; Island; Island
hsa-miR-187-5p	cg15686064; cg22707085; cg16803083; cg25893004; cg13229850	-46; 5; 172; 330; 462	chr18; chr18; chr18; chr18; chr18	35950597; 35950546; 35950379; 35950221; 35950089	S_Shore; Island; Island; Island; Island
hsa-miR-188-3p	cg04341767; cg01207755; cg03705894; cg16734817; cg23951868; cg20015269; cg25427918; cg00264378; cg21911363; cg17811760	-228; -198; -188; -185; -172; -90; -80; 50; 75; 355	chrX; chrX; chrX; chrX; chrX; chrX; chrX; chrX; chrX; chrX	49922418; 49922448; 49922458; 49922461; 49922474; 49922556; 49922566; 49922696; 49922721; 49923001	Island; Island; Island; Island; Island; Island; Island; Island; Island; Island
hsa-miR-188-5p	cg04341767; cg01207755; cg03705894; cg16734817; cg23951868; cg20015269; cg25427918; cg00264378; cg21911363; cg17811760	-228; -198; -188; -185; -172; -90; -80; 50; 75; 355	chrX; chrX; chrX; chrX; chrX; chrX; chrX; chrX; chrX; chrX	49922418; 49922448; 49922458; 49922461; 49922474; 49922556; 49922566; 49922696; 49922721; 49923001	Island; Island; Island; Island; Island; Island; Island; Island; Island; Island
hsa-miR-18a-3p	cg25139619; cg09732987; cg10945667; cg25308542; cg01068014	-532; -385; -78; 173; 285	chr13; chr13; chr13; chr13; chr13	91347154; 91347301; 91347608; 91347859; 91347971	N_Shore; Island; Island; Island; Island
hsa-miR-18a-5p	cg25139619; cg09732987; cg10945667; cg25308542; cg01068014	-532; -385; -78; 173; 285	chr13; chr13; chr13; chr13; chr13	91347154; 91347301; 91347608; 91347859; 91347971	N_Shore; Island; Island; Island; Island
hsa-miR-18b-3p	cg11674735; cg20086286	115; 219	chrX; chrX	134173927; 134173823	S_Shore; S_Shore
hsa-miR-18b-5p	cg11674735; cg20086286	115; 219	chrX; chrX	134173927; 134173823	S_Shore; S_Shore
hsa-miR-1908-3p	cg09462826; cg16213375; cg13121120; cg06985934; cg06405978; cg02085160; cg25837350; cg05168842; cg27173322; cg23992449	-447; -401; -395; -391; -328; -290; -116; 7; 214; 370	chr11; chr11; chr11; chr11; chr11; chr11; chr11; chr11; chr11; chr11	61817301; 61817255; 61817249; 61817245; 61817182; 61817144; 61816970; 61816847; 61816640; 61816484	S_Shore; Island; Island; Island; Island; Island; Island; Island; Island; Island
hsa-miR-1908-5p	cg09462826; cg16213375; cg13121120; cg06985934; cg06405978; cg02085160; cg25837350; cg05168842; cg27173322; cg23992449	-447; -401; -395; -391; -328; -290; -116; 7; 214; 370	chr11; chr11; chr11; chr11; chr11; chr11; chr11; chr11; chr11; chr11	61817301; 61817255; 61817249; 61817245; 61817182; 61817144; 61816970; 61816847; 61816640; 61816484	S_Shore; Island; Island; Island; Island; Island; Island; Island; Island; Island
hsa-miR-1909-3p	cg10569328; cg17129466; cg02875130; cg23684787; cg01462884; cg08508074; cg00920949; cg13459487	-427; -267; -265; -262; -56; 40; 130; 289	chr19; chr19; chr19; chr19; chr19; chr19; chr19; chr19	1848908; 1848748; 1848746; 1848743; 1848537; 1848441; 1848351; 1848192	S_Shore; Island; Island; Island; Island; Island; Island; Island
hsa-miR-1909-5p	cg10569328; cg17129466; cg02875130; cg23684787; cg01462884; cg08508074; cg00920949; cg13459487	-427; -267; -265; -262; -56; 40; 130; 289	chr19; chr19; chr19; chr19; chr19; chr19; chr19; chr19	1848908; 1848748; 1848746; 1848743; 1848537; 1848441; 1848351; 1848192	S_Shore; Island; Island; Island; Island; Island; Island; Island
hsa-miR-190a-3p	cg09657114	10	chr15	62561399	NA
hsa-miR-190a-5p	cg09657114	10	chr15	62561399	NA
hsa-miR-190b	cg18645493; cg24880818	-262; 75	chr1; chr1	154194961; 154194624	NA
hsa-miR-191-3p	cg21604496; cg24268822; cg09399047; cg23479905; cg21019820; cg14148944; cg21540356; cg00490249; cg04792715; cg14764512	-1910; -1048; -734; -550; -272; -198; 8; 351; 360; 362	chr3; chr3; chr3; chr3; chr3; chr3; chr3; chr3; chr3; chr3	49023414; 49022552; 49022238; 49022054; 49021776; 49021702; 49021496; 49021153; 49021144; 49021142	S_Shore; Island; Island; Island; Island; Island; Island; Island; Island; Island
hsa-miR-191-5p	cg21604496; cg24268822; cg09399047; cg23479905; cg21019820; cg14148944; cg21540356; cg00490249; cg04792715; cg14764512	-1910; -1048; -734; -550; -272; -198; 8; 351; 360; 362	chr3; chr3; chr3; chr3; chr3; chr3; chr3; chr3; chr3; chr3	49023414; 49022552; 49022238; 49022054; 49021776; 49021702; 49021496; 49021153; 49021144; 49021142	S_Shore; Island; Island; Island; Island; Island; Island; Island; Island; Island
hsa-miR-1910-3p	cg02834449; cg08021797; cg04468198; cg22438525; cg00598730	-1409; -429; -250; 327; 398	chr16; chr16; chr16; chr16; chr16	85752504; 85751524; 85751345; 85750768; 85750697	S_Shore; Island; Island; Island; Island
hsa-miR-1910-5p	cg02834449; cg08021797; cg04468198; cg22438525; cg00598730	-1409; -429; -250; 327; 398	chr16; chr16; chr16; chr16; chr16	85752504; 85751524; 85751345; 85750768; 85750697	S_Shore; Island; Island; Island; Island
hsa-miR-1911-3p	cg26383972; cg26071755; cg21402738; cg00202711; cg05772663; cg12950441; cg00369477; cg09687738	-1143; -722; -421; -148; -146; -21; 77; 376	chrX; chrX; chrX; chrX; chrX; chrX; chrX; chrX	114582942; 114583363; 114583664; 114583937; 114583939; 114584064; 114584162; 114584461	N_Shore; N_Shore; N_Shore; N_Shore; N_Shore; Island; Island; Island
hsa-miR-1911-5p	cg26383972; cg26071755; cg21402738; cg00202711; cg05772663; cg12950441; cg00369477; cg09687738	-1143; -722; -421; -148; -146; -21; 77; 376	chrX; chrX; chrX; chrX; chrX; chrX; chrX; chrX	114582942; 114583363; 114583664; 114583937; 114583939; 114584064; 114584162; 114584461	N_Shore; N_Shore; N_Shore; N_Shore; N_Shore; Island; Island; Island
hsa-miR-1912	cg26383972; cg26071755; cg21402738; cg00202711; cg05772663; cg12950441; cg00369477; cg09687738	-1143; -722; -421; -148; -146; -21; 77; 376	chrX; chrX; chrX; chrX; chrX; chrX; chrX; chrX	114582942; 114583363; 114583664; 114583937; 114583939; 114584064; 114584162; 114584461	N_Shore; N_Shore; N_Shore; N_Shore; N_Shore; Island; Island; Island
hsa-miR-1913	cg08186384; cg12308909; cg23327221; cg27140389; cg04016606; cg22776125; cg04471409; cg14574127; cg18758298; cg26812362; cg02565068	-1436; -1406; -1238; -947; -828; -612; -252; -223; -33; 27; 262	chr6; chr6; chr6; chr6; chr6; chr6; chr6; chr6; chr6; chr6; chr6	166628650; 166628620; 166628452; 166628161; 166628042; 166627826; 166627466; 166627437; 166627247; 166627187; 166626952	S_Shore; S_Shore; S_Shore; Island; Island; Island; Island; Island; Island; Island; Island
hsa-miR-1914-3p	cg20593868; cg15028052; cg24524435; cg02047577	-904; -819; -357; 66	chr20; chr20; chr20; chr20	63957319; 63957234; 63956772; 63956349	S_Shore; S_Shore; Island; Island
hsa-miR-1914-5p	cg20593868; cg15028052; cg24524435; cg02047577	-904; -819; -357; 66	chr20; chr20; chr20; chr20	63957319; 63957234; 63956772; 63956349	S_Shore; S_Shore; Island; Island
hsa-miR-1915-3p	cg26844909; cg10973934; cg18224988; cg24823751; cg00282704; cg04153571; cg26213561; cg26945813; cg14609520; cg11165626; cg04686790; cg05387457; cg12362662; cg06760536; cg05088677; cg25726414; cg03611732	-1946; -1408; -891; -231; -222; -171; -160; -116; -39; -33; 142; 191; 421; 453; 455; 480; 491	chr10; chr10; chr10; chr10; chr10; chr10; chr10; chr10; chr10; chr10; chr10; chr10; chr10; chr10; chr10; chr10; chr10	21499205; 21498667; 21498150; 21497490; 21497481; 21497430; 21497419; 21497375; 21497298; 21497292; 21497117; 21497068; 21496838; 21496806; 21496804; 21496779; 21496768	N_Shore; N_Shore; N_Shore; Island; Island; Island; Island; Island; Island; Island; Island; Island; Island; Island; Island; Island; Island
hsa-miR-1915-5p	cg26844909; cg10973934; cg18224988; cg24823751; cg00282704; cg04153571; cg26213561; cg26945813; cg14609520; cg11165626; cg04686790; cg05387457; cg12362662; cg06760536; cg05088677; cg25726414; cg03611732	-1946; -1408; -891; -231; -222; -171; -160; -116; -39; -33; 142; 191; 421; 453; 455; 480; 491	chr10; chr10; chr10; chr10; chr10; chr10; chr10; chr10; chr10; chr10; chr10; chr10; chr10; chr10; chr10; chr10; chr10	21499205; 21498667; 21498150; 21497490; 21497481; 21497430; 21497419; 21497375; 21497298; 21497292; 21497117; 21497068; 21496838; 21496806; 21496804; 21496779; 21496768	N_Shore; N_Shore; N_Shore; Island; Island; Island; Island; Island; Island; Island; Island; Island; Island; Island; Island; Island; Island
hsa-miR-192-3p	cg27147858; cg22214498; cg06943835; cg23279496	-1828; -1729; -1658; -1408	chr11; chr11; chr11; chr11	64895275; 64895176; 64895105; 64894855	Island; Island; Island; N_Shore
hsa-miR-192-5p	cg27147858; cg22214498; cg06943835; cg23279496	-1828; -1729; -1658; -1408	chr11; chr11; chr11; chr11	64895275; 64895176; 64895105; 64894855	Island; Island; Island; N_Shore
hsa-miR-193a-3p	cg21915970; cg23892547; cg20286236	-417; -176; 430	chr17; chr17; chr17	31558806; 31559047; 31559653	N_Shore; Island; Island
hsa-miR-193a-5p	cg21915970; cg23892547; cg20286236	-417; -176; 430	chr17; chr17; chr17	31558806; 31559047; 31559653	N_Shore; Island; Island
hsa-miR-193b-3p	cg16694702; cg07466085; cg02323652; cg22240667	-1321; -506; 11; 139	chr16; chr16; chr16; chr16	14300959; 14301774; 14302291; 14302419	N_Shore; Island; Island; Island
hsa-miR-193b-5p	cg16694702; cg07466085; cg02323652; cg22240667	-1321; -506; 11; 139	chr16; chr16; chr16; chr16	14300959; 14301774; 14302291; 14302419	N_Shore; Island; Island; Island
hsa-miR-194-3p	cg27147858; cg22214498; cg06943835; cg23279496	-1828; -1729; -1658; -1408	chr11; chr11; chr11; chr11	64895275; 64895176; 64895105; 64894855	Island; Island; Island; N_Shore
hsa-miR-194-5p	cg24658737; cg23617067	-136; -54	chr1; chr1	220119248; 220119166	NA
hsa-miR-195-3p	cg05560728; cg10805819; cg23925513	-1976; -1132; -549	chr17; chr17; chr17	7021634; 7020790; 7020207	N_Shore; N_Shore; N_Shore
hsa-miR-195-5p	cg05560728; cg10805819; cg23925513	-1976; -1132; -549	chr17; chr17; chr17	7021634; 7020790; 7020207	N_Shore; N_Shore; N_Shore
hsa-miR-196a-3p	cg03833604; cg04710764; cg21623748; cg03556393; cg08737755; cg16253259; cg25057269; cg08900043; cg26153631; cg00699029; cg02009895	-1925; -1689; -1638; -1636; -1610; -1604; -1599; -1529; -1369; -816; -324	chr12; chr12; chr12; chr12; chr12; chr12; chr12; chr12; chr12; chr12; chr12	53984716; 53984952; 53985003; 53985005; 53985031; 53985037; 53985042; 53985112; 53985272; 53985825; 53986317	N_Shore; Island; Island; Island; Island; Island; Island; Island; Island; Island; Island
hsa-miR-196a-5p	cg03833604; cg04710764; cg21623748; cg03556393; cg08737755; cg16253259; cg25057269; cg08900043; cg26153631; cg00699029; cg02009895	-1925; -1689; -1638; -1636; -1610; -1604; -1599; -1529; -1369; -816; -324	chr12; chr12; chr12; chr12; chr12; chr12; chr12; chr12; chr12; chr12; chr12	53984716; 53984952; 53985003; 53985005; 53985031; 53985037; 53985042; 53985112; 53985272; 53985825; 53986317	N_Shore; Island; Island; Island; Island; Island; Island; Island; Island; Island; Island
hsa-miR-196b-3p	cg08575233; cg14188840; cg05517976; cg01078824; cg05092861; cg17047659; cg00870179; cg05210501; cg04959634	-1523; -938; -589; -587; -574; -244; -56; 116; 236	chr7; chr7; chr7; chr7; chr7; chr7; chr7; chr7; chr7	27181364; 27180779; 27180430; 27180428; 27180415; 27180085; 27179897; 27179725; 27179605	S_Shore; S_Shore; S_Shore; S_Shore; S_Shore; Island; Island; Island; N_Shore
hsa-miR-196b-5p	cg08575233; cg14188840; cg05517976; cg01078824; cg05092861; cg17047659; cg00870179; cg05210501; cg04959634	-1523; -938; -589; -587; -574; -244; -56; 116; 236	chr7; chr7; chr7; chr7; chr7; chr7; chr7; chr7; chr7	27181364; 27180779; 27180430; 27180428; 27180415; 27180085; 27179897; 27179725; 27179605	S_Shore; S_Shore; S_Shore; S_Shore; S_Shore; Island; Island; Island; N_Shore
hsa-miR-1973	cg23666362; cg23740016; cg22914762	-148; -42; 397	chr4; chr4; chr4	116299207; 116299313; 116299752	NA
hsa-miR-1976	cg03545620; cg23229016	-821; 179	chr1; chr1	26545034; 26546034	NA
hsa-miR-198	cg07352158; cg13408152; cg20114394; cg00091633; cg15109851; cg03424342; cg22469841	-809; -637; -604; -546; 16; 54; 469	chr3; chr3; chr3; chr3; chr3; chr3; chr3	120451799; 120451627; 120451594; 120451536; 120450974; 120450936; 120450521	S_Shore; Island; Island; Island; Island; Island; Island
hsa-miR-199a-3p	cg03322057; cg17178220; cg21450888; cg24002149; cg25214966; cg02633729	-486; -135; -114; 13; 177; 427	chr1; chr1; chr1; chr1; chr1; chr1	172145279; 172144928; 172144907; 172144780; 172144616; 172144366	NA
hsa-miR-199a-5p	cg03322057; cg17178220; cg21450888; cg24002149; cg25214966; cg02633729	-486; -135; -114; 13; 177; 427	chr1; chr1; chr1; chr1; chr1; chr1	172145279; 172144928; 172144907; 172144780; 172144616; 172144366	NA
hsa-miR-199b-3p	cg13718827	-1266	chr9	128246241	N_Shelf
hsa-miR-199b-5p	cg13718827	-1266	chr9	128246241	N_Shelf
hsa-miR-19a-3p	cg25139619; cg09732987; cg10945667; cg25308542; cg01068014	-532; -385; -78; 173; 285	chr13; chr13; chr13; chr13; chr13	91347154; 91347301; 91347608; 91347859; 91347971	N_Shore; Island; Island; Island; Island
hsa-miR-19a-5p	cg25139619; cg09732987; cg10945667; cg25308542; cg01068014	-532; -385; -78; 173; 285	chr13; chr13; chr13; chr13; chr13	91347154; 91347301; 91347608; 91347859; 91347971	N_Shore; Island; Island; Island; Island
hsa-miR-19b-1-5p	cg25139619; cg09732987; cg10945667; cg25308542; cg01068014	-532; -385; -78; 173; 285	chr13; chr13; chr13; chr13; chr13	91347154; 91347301; 91347608; 91347859; 91347971	N_Shore; Island; Island; Island; Island
hsa-miR-19b-2-5p	cg11674735; cg20086286	115; 219	chrX; chrX	134173927; 134173823	S_Shore; S_Shore
hsa-miR-19b-3p	cg25139619; cg09732987; cg10945667; cg25308542; cg01068014	-532; -385; -78; 173; 285	chr13; chr13; chr13; chr13; chr13	91347154; 91347301; 91347608; 91347859; 91347971	N_Shore; Island; Island; Island; Island
hsa-miR-200a-3p	cg15688253; cg22864340; cg10335452; cg06193359; cg13560058; cg00082285; cg05336956; cg21778193; cg15489799	-1539; -1491; -1229; -1077; -1023; -986; -255; -186; 124	chr1; chr1; chr1; chr1; chr1; chr1; chr1; chr1; chr1	1161337; 1161385; 1161647; 1161799; 1161853; 1161890; 1162621; 1162690; 1163000	N_Shore; N_Shore; N_Shore; N_Shore; N_Shore; N_Shore; N_Shore; Island; Island
hsa-miR-200a-5p	cg15688253; cg22864340; cg10335452; cg06193359; cg13560058; cg00082285; cg05336956; cg21778193; cg15489799	-1539; -1491; -1229; -1077; -1023; -986; -255; -186; 124	chr1; chr1; chr1; chr1; chr1; chr1; chr1; chr1; chr1	1161337; 1161385; 1161647; 1161799; 1161853; 1161890; 1162621; 1162690; 1163000	N_Shore; N_Shore; N_Shore; N_Shore; N_Shore; N_Shore; N_Shore; Island; Island
hsa-miR-200b-3p	cg15688253; cg22864340; cg10335452; cg06193359; cg13560058; cg00082285; cg05336956; cg21778193; cg15489799	-1539; -1491; -1229; -1077; -1023; -986; -255; -186; 124	chr1; chr1; chr1; chr1; chr1; chr1; chr1; chr1; chr1	1161337; 1161385; 1161647; 1161799; 1161853; 1161890; 1162621; 1162690; 1163000	N_Shore; N_Shore; N_Shore; N_Shore; N_Shore; N_Shore; N_Shore; Island; Island
hsa-miR-200b-5p	cg15688253; cg22864340; cg10335452; cg06193359; cg13560058; cg00082285; cg05336956; cg21778193; cg15489799	-1539; -1491; -1229; -1077; -1023; -986; -255; -186; 124	chr1; chr1; chr1; chr1; chr1; chr1; chr1; chr1; chr1	1161337; 1161385; 1161647; 1161799; 1161853; 1161890; 1162621; 1162690; 1163000	N_Shore; N_Shore; N_Shore; N_Shore; N_Shore; N_Shore; N_Shore; Island; Island
hsa-miR-200c-3p	cg19942083; cg16642299; cg24702147; cg00366413; cg27534624; cg22413603	-1826; -1005; -574; 308; 339; 377	chr12; chr12; chr12; chr12; chr12; chr12	6961399; 6962220; 6962651; 6963533; 6963564; 6963602	NA
hsa-miR-200c-5p	cg19942083; cg16642299; cg24702147; cg00366413; cg27534624; cg22413603	-1826; -1005; -574; 308; 339; 377	chr12; chr12; chr12; chr12; chr12; chr12	6961399; 6962220; 6962651; 6963533; 6963564; 6963602	NA
hsa-miR-202-3p	cg07944707; cg14524334; cg13169484; cg14674124; cg09763180; cg05468584; cg19348206; cg11164162; cg23400579	-768; -715; 27; 65; 71; 100; 128; 216; 372	chr10; chr10; chr10; chr10; chr10; chr10; chr10; chr10; chr10	133248651; 133248598; 133247856; 133247818; 133247812; 133247783; 133247755; 133247667; 133247511	NA
hsa-miR-202-5p	cg07944707; cg14524334; cg13169484; cg14674124; cg09763180; cg05468584; cg19348206; cg11164162; cg23400579	-768; -715; 27; 65; 71; 100; 128; 216; 372	chr10; chr10; chr10; chr10; chr10; chr10; chr10; chr10; chr10	133248651; 133248598; 133247856; 133247818; 133247812; 133247783; 133247755; 133247667; 133247511	NA
hsa-miR-203a-3p	cg27314336; cg13673833; cg23960324; cg03401997; cg10059536; cg01520867; cg06218726; cg21091128	-715; -410; -391; -387; -213; 174; 282; 341	chr14; chr14; chr14; chr14; chr14; chr14; chr14; chr14	104116406; 104116711; 104116730; 104116734; 104116908; 104117295; 104117403; 104117462	N_Shore; Island; Island; Island; Island; Island; Island; Island
hsa-miR-203a-5p	cg27314336; cg13673833; cg23960324; cg03401997; cg10059536; cg01520867; cg06218726; cg21091128	-715; -410; -391; -387; -213; 174; 282; 341	chr14; chr14; chr14; chr14; chr14; chr14; chr14; chr14	104116406; 104116711; 104116730; 104116734; 104116908; 104117295; 104117403; 104117462	N_Shore; Island; Island; Island; Island; Island; Island; Island
hsa-miR-204-3p	cg21251785	-440	chr9	70869491	NA
hsa-miR-204-5p	cg21251785	-440	chr9	70869491	NA
hsa-miR-205-3p	cg04295258; cg25733599; cg22166446; cg27333706	-1238; -1226; -742; -162	chr1; chr1; chr1; chr1	209427581; 209427593; 209428077; 209428657	NA
hsa-miR-205-5p	cg04295258; cg25733599; cg22166446; cg27333706	-1238; -1226; -742; -162	chr1; chr1; chr1; chr1	209427581; 209427593; 209428077; 209428657	NA
hsa-miR-208a-3p	cg26270038; cg03564620; cg26083141; cg21301148; cg00499277; cg14541311	-1315; -1186; -974; -714; -35; 351	chr14; chr14; chr14; chr14; chr14; chr14	23409587; 23409458; 23409246; 23408986; 23408307; 23407921	NA
hsa-miR-208a-5p	cg26270038; cg03564620; cg26083141; cg21301148; cg00499277; cg14541311	-1315; -1186; -974; -714; -35; 351	chr14; chr14; chr14; chr14; chr14; chr14	23409587; 23409458; 23409246; 23408986; 23408307; 23407921	NA
hsa-miR-208b-3p	cg26670875; cg18422654; cg01203550; cg01429391; cg10731281; cg05744229	-1216; -405; -80; -62; 48; 190	chr14; chr14; chr14; chr14; chr14; chr14	23436875; 23436064; 23435739; 23435721; 23435611; 23435469	NA
hsa-miR-208b-5p	cg26670875; cg18422654; cg01203550; cg01429391; cg10731281; cg05744229	-1216; -405; -80; -62; 48; 190	chr14; chr14; chr14; chr14; chr14; chr14	23436875; 23436064; 23435739; 23435721; 23435611; 23435469	NA
hsa-miR-20a-3p	cg25139619; cg09732987; cg10945667; cg25308542; cg01068014	-532; -385; -78; 173; 285	chr13; chr13; chr13; chr13; chr13	91347154; 91347301; 91347608; 91347859; 91347971	N_Shore; Island; Island; Island; Island
hsa-miR-20a-5p	cg25139619; cg09732987; cg10945667; cg25308542; cg01068014	-532; -385; -78; 173; 285	chr13; chr13; chr13; chr13; chr13	91347154; 91347301; 91347608; 91347859; 91347971	N_Shore; Island; Island; Island; Island
hsa-miR-20b-3p	cg11674735; cg20086286	115; 219	chrX; chrX	134173927; 134173823	S_Shore; S_Shore
hsa-miR-20b-5p	cg11674735; cg20086286	115; 219	chrX; chrX	134173927; 134173823	S_Shore; S_Shore
hsa-miR-21-3p	cg16936953; cg12054453; cg01409343; cg18942579	374; 426; 449; 482	chr17; chr17; chr17; chr17	59838304; 59838356; 59838379; 59838412	NA
hsa-miR-21-5p	cg16936953; cg12054453; cg01409343; cg18942579	374; 426; 449; 482	chr17; chr17; chr17; chr17	59838304; 59838356; 59838379; 59838412	NA
hsa-miR-210-3p	cg08200293; cg07410811; cg01277369; cg27193691; cg15482500; cg03880841; cg09202851	-941; -58; 41; 210; 214; 238; 450	chr11; chr11; chr11; chr11; chr11; chr11; chr11	569357; 568474; 568375; 568206; 568202; 568178; 567966	Island; Island; Island; Island; Island; Island; Island
hsa-miR-210-5p	cg08200293; cg07410811; cg01277369; cg27193691; cg15482500; cg03880841; cg09202851	-941; -58; 41; 210; 214; 238; 450	chr11; chr11; chr11; chr11; chr11; chr11; chr11	569357; 568474; 568375; 568206; 568202; 568178; 567966	Island; Island; Island; Island; Island; Island; Island
hsa-miR-211-3p	cg16646645; cg18085517; cg13187539; cg21851553; cg14323928	-1298; -362; -265; -98; 78	chr15; chr15; chr15; chr15; chr15	31103018; 31102082; 31101985; 31101818; 31101642	NA
hsa-miR-211-5p	cg16646645; cg18085517; cg13187539; cg21851553; cg14323928	-1298; -362; -265; -98; 78	chr15; chr15; chr15; chr15; chr15	31103018; 31102082; 31101985; 31101818; 31101642	NA
hsa-miR-2110	cg03719236; cg23426816; cg25135143; cg26301661; cg24012440; cg01390168; cg17741865; cg25451306; cg00568128; cg18864164; cg23206103; cg09632185; cg15372479; cg18043075; cg24201716; cg04071446; cg25556474	-737; -720; -587; -527; -522; -507; -472; -450; -139; -88; -76; -42; -19; 22; 44; 112; 333	chr10; chr10; chr10; chr10; chr10; chr10; chr10; chr10; chr10; chr10; chr10; chr10; chr10; chr10; chr10; chr10; chr10	114174939; 114174922; 114174789; 114174729; 114174724; 114174709; 114174674; 114174652; 114174341; 114174290; 114174278; 114174244; 114174221; 114174180; 114174158; 114174090; 114173869	S_Shore; S_Shore; S_Shore; S_Shore; S_Shore; S_Shore; S_Shore; S_Shore; Island; Island; Island; Island; Island; Island; Island; Island; Island
hsa-miR-2110-3p	cg03719236; cg23426816; cg25135143; cg26301661; cg24012440; cg01390168; cg17741865; cg25451306; cg00568128; cg18864164; cg23206103; cg09632185; cg15372479; cg18043075; cg24201716; cg04071446; cg25556474	-737; -720; -587; -527; -522; -507; -472; -450; -139; -88; -76; -42; -19; 22; 44; 112; 333	chr10; chr10; chr10; chr10; chr10; chr10; chr10; chr10; chr10; chr10; chr10; chr10; chr10; chr10; chr10; chr10; chr10	114174939; 114174922; 114174789; 114174729; 114174724; 114174709; 114174674; 114174652; 114174341; 114174290; 114174278; 114174244; 114174221; 114174180; 114174158; 114174090; 114173869	S_Shore; S_Shore; S_Shore; S_Shore; S_Shore; S_Shore; S_Shore; S_Shore; Island; Island; Island; Island; Island; Island; Island; Island; Island
hsa-miR-2116-3p	cg26189873; cg26315263; cg16379311; cg22550075; cg08513681; cg03846129; cg06273763; cg07684353	-216; -181; -164; -162; -11; 117; 162; 270	chr15; chr15; chr15; chr15; chr15; chr15; chr15; chr15	59373086; 59373051; 59373034; 59373032; 59372881; 59372753; 59372708; 59372600	S_Shore; S_Shore; S_Shore; S_Shore; Island; Island; Island; Island
hsa-miR-2116-5p	cg26189873; cg26315263; cg16379311; cg22550075; cg08513681; cg03846129; cg06273763; cg07684353	-216; -181; -164; -162; -11; 117; 162; 270	chr15; chr15; chr15; chr15; chr15; chr15; chr15; chr15	59373086; 59373051; 59373034; 59373032; 59372881; 59372753; 59372708; 59372600	S_Shore; S_Shore; S_Shore; S_Shore; Island; Island; Island; Island
hsa-miR-2117	cg02389634; cg01165909; cg03184776; cg25687874	-170; -149; 244; 368	chr17; chr17; chr17; chr17	43444287; 43444308; 43444701; 43444825	NA
hsa-miR-2117-5p	cg02389634; cg01165909; cg03184776; cg25687874	-170; -149; 244; 368	chr17; chr17; chr17; chr17	43444287; 43444308; 43444701; 43444825	NA
hsa-miR-212-3p	cg24045832; cg00572843; cg05945782; cg22208012	-1026; -645; -531; 280	chr17; chr17; chr17; chr17	2052187; 2051806; 2051692; 2050881	Island; Island; Island; Island
hsa-miR-212-5p	cg24045832; cg00572843; cg05945782; cg22208012	-1026; -645; -531; 280	chr17; chr17; chr17; chr17	2052187; 2051806; 2051692; 2050881	Island; Island; Island; Island
hsa-miR-214-3p	cg03322057; cg17178220; cg21450888; cg24002149; cg25214966; cg02633729	-486; -135; -114; 13; 177; 427	chr1; chr1; chr1; chr1; chr1; chr1	172145279; 172144928; 172144907; 172144780; 172144616; 172144366	NA
hsa-miR-214-5p	cg03322057; cg17178220; cg21450888; cg24002149; cg25214966; cg02633729	-486; -135; -114; 13; 177; 427	chr1; chr1; chr1; chr1; chr1; chr1	172145279; 172144928; 172144907; 172144780; 172144616; 172144366	NA
hsa-miR-215-3p	cg24658737; cg23617067	-136; -54	chr1; chr1	220119248; 220119166	NA
hsa-miR-215-5p	cg24658737; cg23617067	-136; -54	chr1; chr1	220119248; 220119166	NA
hsa-miR-216a-3p	cg12686754; cg24343835	138; 487	chr2; chr2	55989448; 55989099	NA
hsa-miR-216a-5p	cg12686754; cg24343835	138; 487	chr2; chr2	55989448; 55989099	NA
hsa-miR-217	cg12686754; cg24343835	138; 487	chr2; chr2	55989448; 55989099	NA
hsa-miR-218-1-3p	cg10946669; cg07346242; cg13755796; cg10322724; cg01281776; cg23412793	-397; -250; -13; 29; 68; 395	chr4; chr4; chr4; chr4; chr4; chr4	20251507; 20251654; 20251891; 20251933; 20251972; 20252299	N_Shore; Island; Island; Island; Island; Island
hsa-miR-218-2-3p	cg01412473; cg21545840; cg26570448; cg18669388; cg21122370; cg15637465; cg26492514; cg14658804; cg15927720; cg07136998; cg11732619; cg09073398; cg01663016; cg17386093	-1705; -1416; -1412; -873; -651; -128; -94; -71; -7; 61; 66; 380; 390; 456	chr5; chr5; chr5; chr5; chr5; chr5; chr5; chr5; chr5; chr5; chr5; chr5; chr5; chr5	169302843; 169302554; 169302550; 169302011; 169301789; 169301266; 169301232; 169301209; 169301145; 169301077; 169301072; 169300758; 169300748; 169300682	S_Shore; S_Shore; S_Shore; S_Shore; S_Shore; Island; Island; Island; Island; Island; Island; Island; Island; Island
hsa-miR-218-5p	cg10946669; cg07346242; cg13755796; cg10322724; cg01281776; cg23412793	-397; -250; -13; 29; 68; 395	chr4; chr4; chr4; chr4; chr4; chr4	20251507; 20251654; 20251891; 20251933; 20251972; 20252299	N_Shore; Island; Island; Island; Island; Island
hsa-miR-219a-2-3p	cg13434764; cg21205865; cg00654637; cg14467654	-1316; -1174; -458; -212	chr9; chr9; chr9; chr9	128394644; 128394502; 128393786; 128393540	S_Shore; S_Shore; S_Shore; Island
hsa-miR-219a-5p	cg13434764; cg21205865; cg00654637; cg14467654	-1316; -1174; -458; -212	chr9; chr9; chr9; chr9	128394644; 128394502; 128393786; 128393540	S_Shore; S_Shore; S_Shore; Island
hsa-miR-22-3p	cg08820497; cg11099291; cg02659149; cg06552751; cg13101624; cg15771370; cg06692634; cg20876723; cg08651631; cg26102512; cg25135801; cg26653293; cg02967546; cg27594176; cg00422913	-1272; -541; -505; -349; -337; -227; -219; -209; -205; -167; -155; 9; 52; 423; 481	chr17; chr17; chr17; chr17; chr17; chr17; chr17; chr17; chr17; chr17; chr17; chr17; chr17; chr17; chr17	1717481; 1716750; 1716714; 1716558; 1716546; 1716436; 1716428; 1716418; 1716414; 1716376; 1716364; 1716200; 1716157; 1715786; 1715728	S_Shore; Island; Island; Island; Island; Island; Island; Island; Island; Island; Island; Island; Island; N_Shore; N_Shore
hsa-miR-22-5p	cg08820497; cg11099291; cg02659149; cg06552751; cg13101624; cg15771370; cg06692634; cg20876723; cg08651631; cg26102512; cg25135801; cg26653293; cg02967546; cg27594176; cg00422913	-1272; -541; -505; -349; -337; -227; -219; -209; -205; -167; -155; 9; 52; 423; 481	chr17; chr17; chr17; chr17; chr17; chr17; chr17; chr17; chr17; chr17; chr17; chr17; chr17; chr17; chr17	1717481; 1716750; 1716714; 1716558; 1716546; 1716436; 1716428; 1716418; 1716414; 1716376; 1716364; 1716200; 1716157; 1715786; 1715728	S_Shore; Island; Island; Island; Island; Island; Island; Island; Island; Island; Island; Island; Island; N_Shore; N_Shore
hsa-miR-224-3p	cg10276549; cg01480550; cg07053880; cg25528646; cg08783090; cg04929599; cg12204574	-539; -379; -368; -155; 22; 285; 375	chrX; chrX; chrX; chrX; chrX; chrX; chrX	151975214; 151975054; 151975043; 151974830; 151974653; 151974390; 151974300	S_Shore; Island; Island; Island; Island; Island; Island
hsa-miR-224-5p	cg10276549; cg01480550; cg07053880; cg25528646; cg08783090; cg04929599; cg12204574	-539; -379; -368; -155; 22; 285; 375	chrX; chrX; chrX; chrX; chrX; chrX; chrX	151975214; 151975054; 151975043; 151974830; 151974653; 151974390; 151974300	S_Shore; Island; Island; Island; Island; Island; Island
hsa-miR-2276-3p	cg11072570; cg05793323; cg05904889; cg25927529; cg07430988; cg11448996; cg03126490; cg07160044	-717; -579; -185; -119; -102; -22; 154; 404	chr13; chr13; chr13; chr13; chr13; chr13; chr13; chr13	24160041; 24160179; 24160573; 24160639; 24160656; 24160736; 24160912; 24161162	N_Shore; N_Shore; N_Shore; Island; Island; Island; Island; Island
hsa-miR-2276-5p	cg11072570; cg05793323; cg05904889; cg25927529; cg07430988; cg11448996; cg03126490; cg07160044	-717; -579; -185; -119; -102; -22; 154; 404	chr13; chr13; chr13; chr13; chr13; chr13; chr13; chr13	24160041; 24160179; 24160573; 24160639; 24160656; 24160736; 24160912; 24161162	N_Shore; N_Shore; N_Shore; Island; Island; Island; Island; Island
hsa-miR-2277-3p	cg04823152; cg17253517; cg12950181; cg04293725; cg00544141; cg07666293; cg21475434; cg25358565; cg00648026; cg17398066; cg25480395; cg19023046	-1013; -361; -309; -261; -231; -148; -71; -68; -50; 10; 135; 385	chr5; chr5; chr5; chr5; chr5; chr5; chr5; chr5; chr5; chr5; chr5; chr5	94112647; 94111995; 94111943; 94111895; 94111865; 94111782; 94111705; 94111702; 94111684; 94111624; 94111499; 94111249	S_Shore; S_Shore; S_Shore; S_Shore; S_Shore; S_Shore; Island; Island; Island; Island; Island; Island
hsa-miR-2277-5p	cg04823152; cg17253517; cg12950181; cg04293725; cg00544141; cg07666293; cg21475434; cg25358565; cg00648026; cg17398066; cg25480395; cg19023046	-1013; -361; -309; -261; -231; -148; -71; -68; -50; 10; 135; 385	chr5; chr5; chr5; chr5; chr5; chr5; chr5; chr5; chr5; chr5; chr5; chr5	94112647; 94111995; 94111943; 94111895; 94111865; 94111782; 94111705; 94111702; 94111684; 94111624; 94111499; 94111249	S_Shore; S_Shore; S_Shore; S_Shore; S_Shore; S_Shore; Island; Island; Island; Island; Island; Island
hsa-miR-2278	cg13809748; cg26277709; cg25910443; cg05348706; cg14267284; cg14608626	-63; -59; -46; 231; 273; 464	chr9; chr9; chr9; chr9; chr9; chr9	94726654; 94726658; 94726671; 94726948; 94726990; 94727181	Island; Island; Island; S_Shore; S_Shore; S_Shore
hsa-miR-2355-3p	cg03944810; cg15058605; cg26887632; cg06728437; cg22902535; cg20302165; cg21246614; cg04396539; cg23729050; cg18206459; cg02607779; cg08478189; cg15474859	-1327; -1210; -1106; -1098; -1066; -808; -503; -298; -64; -58; -5; 2; 364	chr2; chr2; chr2; chr2; chr2; chr2; chr2; chr2; chr2; chr2; chr2; chr2; chr2	207167271; 207167154; 207167050; 207167042; 207167010; 207166752; 207166447; 207166242; 207166008; 207166002; 207165949; 207165942; 207165580	S_Shore; S_Shore; S_Shore; S_Shore; S_Shore; Island; Island; Island; N_Shore; N_Shore; N_Shore; N_Shore; N_Shore
hsa-miR-2355-5p	cg03944810; cg15058605; cg26887632; cg06728437; cg22902535; cg20302165; cg21246614; cg04396539; cg23729050; cg18206459; cg02607779; cg08478189; cg15474859	-1327; -1210; -1106; -1098; -1066; -808; -503; -298; -64; -58; -5; 2; 364	chr2; chr2; chr2; chr2; chr2; chr2; chr2; chr2; chr2; chr2; chr2; chr2; chr2	207167271; 207167154; 207167050; 207167042; 207167010; 207166752; 207166447; 207166242; 207166008; 207166002; 207165949; 207165942; 207165580	S_Shore; S_Shore; S_Shore; S_Shore; S_Shore; Island; Island; Island; N_Shore; N_Shore; N_Shore; N_Shore; N_Shore
hsa-miR-2392	cg03571393; cg27086900; cg15513657	-1169; -1000; -936	chr14; chr14; chr14	100778036; 100778205; 100778269	NA
hsa-miR-23a-3p	cg02626388; cg14795281	-841; 370	chr19; chr19	13843758; 13842547	S_Shore; Island
hsa-miR-23a-5p	cg02626388; cg14795281	-841; 370	chr19; chr19	13843758; 13842547	S_Shore; Island
hsa-miR-23b-3p	cg04647516; cg13645767; cg09863917	-620; -421; 188	chr9; chr9; chr9	95004368; 95004567; 95005176	Island; Island; Island
hsa-miR-23b-5p	cg04647516; cg13645767; cg09863917	-620; -421; 188	chr9; chr9; chr9	95004368; 95004567; 95005176	Island; Island; Island
hsa-miR-23c	cg20786173; cg08575950; cg15735483; cg23959569; cg22657475; cg19731655; cg24001644; cg06016684	-740; -429; -328; -290; -264; 243; 302; 464	chrX; chrX; chrX; chrX; chrX; chrX; chrX; chrX	20117643; 20117332; 20117231; 20117193; 20117167; 20116660; 20116601; 20116439	S_Shore; S_Shore; Island; Island; Island; Island; Island; Island
hsa-miR-24-1-5p	cg04647516; cg13645767; cg09863917	-620; -421; 188	chr9; chr9; chr9	95004368; 95004567; 95005176	Island; Island; Island
hsa-miR-24-2-5p	cg02626388; cg14795281	-841; 370	chr19; chr19	13843758; 13842547	S_Shore; Island
hsa-miR-24-3p	cg04647516; cg13645767; cg09863917	-620; -421; 188	chr9; chr9; chr9	95004368; 95004567; 95005176	Island; Island; Island
hsa-miR-2467-3p	cg07651452; cg01153872; cg08987387; cg15142485; cg11556929; cg15929228; cg12746717; cg17030841; cg15376007; cg00731459; cg20558299; cg02457900; cg00360072; cg16340159; cg25410641; cg01101903	-1244; -1106; -1096; -1000; -892; -778; -771; -650; -526; -378; -120; -55; -4; 8; 11; 312	chr2; chr2; chr2; chr2; chr2; chr2; chr2; chr2; chr2; chr2; chr2; chr2; chr2; chr2; chr2; chr2	239402263; 239402125; 239402115; 239402019; 239401911; 239401797; 239401790; 239401669; 239401545; 239401397; 239401139; 239401074; 239401023; 239401011; 239401008; 239400707	S_Shore; Island; Island; Island; Island; Island; Island; Island; Island; Island; Island; Island; Island; Island; Island; Island
hsa-miR-2467-5p	cg07651452; cg01153872; cg08987387; cg15142485; cg11556929; cg15929228; cg12746717; cg17030841; cg15376007; cg00731459; cg20558299; cg02457900; cg00360072; cg16340159; cg25410641; cg01101903	-1244; -1106; -1096; -1000; -892; -778; -771; -650; -526; -378; -120; -55; -4; 8; 11; 312	chr2; chr2; chr2; chr2; chr2; chr2; chr2; chr2; chr2; chr2; chr2; chr2; chr2; chr2; chr2; chr2	239402263; 239402125; 239402115; 239402019; 239401911; 239401797; 239401790; 239401669; 239401545; 239401397; 239401139; 239401074; 239401023; 239401011; 239401008; 239400707	S_Shore; Island; Island; Island; Island; Island; Island; Island; Island; Island; Island; Island; Island; Island; Island; Island
hsa-miR-25-3p	cg21810604; cg08210001; cg25920258; cg11738421; cg14002172; cg10955642; cg26464524; cg08309311; cg26568722; cg26023204; cg12358443; cg25430849; cg10122932; cg20835353; cg18392045; cg23317683; cg08133824	-700; -644; -636; -620; -609; -602; -572; -556; -447; -377; -160; -5; 11; 13; 202; 447; 463	chr7; chr7; chr7; chr7; chr7; chr7; chr7; chr7; chr7; chr7; chr7; chr7; chr7; chr7; chr7; chr7; chr7	100102078; 100102022; 100102014; 100101998; 100101987; 100101980; 100101950; 100101934; 100101825; 100101755; 100101538; 100101383; 100101367; 100101365; 100101176; 100100931; 100100915	S_Shore; Island; Island; Island; Island; Island; Island; Island; Island; Island; Island; Island; Island; Island; Island; Island; Island
hsa-miR-25-5p	cg21810604; cg08210001; cg25920258; cg11738421; cg14002172; cg10955642; cg26464524; cg08309311; cg26568722; cg26023204; cg12358443; cg25430849; cg10122932; cg20835353; cg18392045; cg23317683; cg08133824	-700; -644; -636; -620; -609; -602; -572; -556; -447; -377; -160; -5; 11; 13; 202; 447; 463	chr7; chr7; chr7; chr7; chr7; chr7; chr7; chr7; chr7; chr7; chr7; chr7; chr7; chr7; chr7; chr7; chr7	100102078; 100102022; 100102014; 100101998; 100101987; 100101980; 100101950; 100101934; 100101825; 100101755; 100101538; 100101383; 100101367; 100101365; 100101176; 100100931; 100100915	S_Shore; Island; Island; Island; Island; Island; Island; Island; Island; Island; Island; Island; Island; Island; Island; Island; Island
hsa-miR-2681-3p	cg00273543; cg21513836; cg06960698; cg21448145; cg04046599; cg12583087; cg18977436	-1091; -464; -450; -356; -347; 278; 320	chr13; chr13; chr13; chr13; chr13; chr13; chr13	102403137; 102402510; 102402496; 102402402; 102402393; 102401768; 102401726	S_Shelf; S_Shore; S_Shore; S_Shore; S_Shore; S_Shore; S_Shore
hsa-miR-2681-5p	cg00273543; cg21513836; cg06960698; cg21448145; cg04046599; cg12583087; cg18977436	-1091; -464; -450; -356; -347; 278; 320	chr13; chr13; chr13; chr13; chr13; chr13; chr13	102403137; 102402510; 102402496; 102402402; 102402393; 102401768; 102401726	S_Shelf; S_Shore; S_Shore; S_Shore; S_Shore; S_Shore; S_Shore
hsa-miR-2682-3p	cg14035771; cg19236995; cg03208936; cg08730623	154; 249; 339; 385	chr1; chr1; chr1; chr1	98049716; 98049621; 98049531; 98049485	N_Shelf; N_Shelf; N_Shelf; N_Shelf
hsa-miR-2682-5p	cg14035771; cg19236995; cg03208936; cg08730623	154; 249; 339; 385	chr1; chr1; chr1; chr1	98049716; 98049621; 98049531; 98049485	N_Shelf; N_Shelf; N_Shelf; N_Shelf
hsa-miR-26a-1-3p	cg00056624; cg27201297; cg03637781; cg02843755; cg12824246; cg11239633; cg11171719	-1141; -957; -806; -800; -629; 312; 314	chr3; chr3; chr3; chr3; chr3; chr3; chr3	37860738; 37860922; 37861073; 37861079; 37861250; 37862191; 37862193	Island; Island; Island; Island; Island; Island; Island
hsa-miR-26a-2-3p	cg23105471; cg02732509; cg00677455; cg16444117; cg05342250; cg26645635; cg19593762; cg20499859; cg12592194; cg11762629	-722; -707; -546; -403; -350; -324; -316; -294; 51; 317	chr12; chr12; chr12; chr12; chr12; chr12; chr12; chr12; chr12; chr12	57847432; 57847417; 57847256; 57847113; 57847060; 57847034; 57847026; 57847004; 57846659; 57846393	S_Shore; S_Shore; Island; Island; Island; Island; Island; Island; Island; Island
hsa-miR-26a-5p	cg00056624; cg27201297; cg03637781; cg02843755; cg12824246; cg11239633; cg11171719	-1141; -957; -806; -800; -629; 312; 314	chr3; chr3; chr3; chr3; chr3; chr3; chr3	37860738; 37860922; 37861073; 37861079; 37861250; 37862191; 37862193	Island; Island; Island; Island; Island; Island; Island
hsa-miR-26b-3p	cg12546562; cg18853435; cg13967646; cg03995228; cg17941846; cg10887392; cg24193314; cg00330502; cg23889021; cg02675502; cg26828218; cg12013930; cg11806703	-1656; -1443; -1125; -618; -579; -434; -315; -310; -19; 47; 204; 211; 215	chr2; chr2; chr2; chr2; chr2; chr2; chr2; chr2; chr2; chr2; chr2; chr2; chr2	218398213; 218398426; 218398744; 218399251; 218399290; 218399435; 218399554; 218399559; 218399850; 218399916; 218400073; 218400080; 218400084	N_Shore; Island; Island; Island; Island; Island; Island; Island; Island; Island; Island; Island; Island
hsa-miR-26b-5p	cg12546562; cg18853435; cg13967646; cg03995228; cg17941846; cg10887392; cg24193314; cg00330502; cg23889021; cg02675502; cg26828218; cg12013930; cg11806703	-1656; -1443; -1125; -618; -579; -434; -315; -310; -19; 47; 204; 211; 215	chr2; chr2; chr2; chr2; chr2; chr2; chr2; chr2; chr2; chr2; chr2; chr2; chr2	218398213; 218398426; 218398744; 218399251; 218399290; 218399435; 218399554; 218399559; 218399850; 218399916; 218400073; 218400080; 218400084	N_Shore; Island; Island; Island; Island; Island; Island; Island; Island; Island; Island; Island; Island
hsa-miR-27a-3p	cg02626388; cg14795281	-841; 370	chr19; chr19	13843758; 13842547	S_Shore; Island
hsa-miR-27a-5p	cg02626388; cg14795281	-841; 370	chr19; chr19	13843758; 13842547	S_Shore; Island
hsa-miR-27b-3p	cg04647516; cg13645767; cg09863917	-620; -421; 188	chr9; chr9; chr9	95004368; 95004567; 95005176	Island; Island; Island
hsa-miR-27b-5p	cg04647516; cg13645767; cg09863917	-620; -421; 188	chr9; chr9; chr9	95004368; 95004567; 95005176	Island; Island; Island
hsa-miR-28-3p	cg16224163; cg00119073; cg23060272; cg14091103; cg05685023; cg23260255; cg02904838; cg11020537; cg14306812; cg15087520; cg23235460; cg02716749; cg20203915	-1097; -1005; -855; -789; -778; -239; -199; -188; -180; -118; -93; 83; 118	chr3; chr3; chr3; chr3; chr3; chr3; chr3; chr3; chr3; chr3; chr3; chr3; chr3	188152833; 188152925; 188153075; 188153141; 188153152; 188153691; 188153731; 188153742; 188153750; 188153812; 188153837; 188154013; 188154048	N_Shore; N_Shore; N_Shore; N_Shore; N_Shore; Island; Island; Island; Island; Island; Island; Island; Island
hsa-miR-28-5p	cg16224163; cg00119073; cg23060272; cg14091103; cg05685023; cg23260255; cg02904838; cg11020537; cg14306812; cg15087520; cg23235460; cg02716749; cg20203915	-1097; -1005; -855; -789; -778; -239; -199; -188; -180; -118; -93; 83; 118	chr3; chr3; chr3; chr3; chr3; chr3; chr3; chr3; chr3; chr3; chr3; chr3; chr3	188152833; 188152925; 188153075; 188153141; 188153152; 188153691; 188153731; 188153742; 188153750; 188153812; 188153837; 188154013; 188154048	N_Shore; N_Shore; N_Shore; N_Shore; N_Shore; Island; Island; Island; Island; Island; Island; Island; Island
hsa-miR-2861	cg14286292; cg23233605	-1201; 354	chr9; chr9	127784365; 127785920	N_Shore; Island
hsa-miR-2909	cg05012946; cg11857445; cg06971602; cg12740148; cg12996119; cg02282317; cg00138525	-621; -350; -245; -238; 70; 90; 466	chr17; chr17; chr17; chr17; chr17; chr17; chr17	36948334; 36948605; 36948710; 36948717; 36949025; 36949045; 36949421	N_Shore; Island; Island; Island; Island; Island; Island
hsa-miR-2909-3p	cg05012946; cg11857445; cg06971602; cg12740148; cg12996119; cg02282317; cg00138525	-621; -350; -245; -238; 70; 90; 466	chr17; chr17; chr17; chr17; chr17; chr17; chr17	36948334; 36948605; 36948710; 36948717; 36949025; 36949045; 36949421	N_Shore; Island; Island; Island; Island; Island; Island
hsa-miR-296-3p	cg17414107; cg10302550; cg19589727; cg27661264; cg20528838; cg04257105; cg01817393; cg14564778; cg08587534; cg26534489; cg26811638; cg27304369; cg07105596; cg06065549; cg12321149; cg25652859; cg03010274; cg16833551; cg26496204; cg22290117; cg03908391; cg24617313; cg13728472; cg06324048; cg01017090; cg12573482; cg05309239; cg14309385; cg18224653; cg22989942; cg21938532; cg27262796; cg04457481; cg1…	-1898; -1889; -1830; -1806; -1798; -1781; -1710; -1624; -1571; -1563; -1561; -1551; -1540; -1511; -1494; -1480; -1342; -1305; -1278; -1241; -1238; -1214; -1185; -1171; -1114; -1098; -1085; -1078; -1047; -1018; -999; -926; -903; -869; -857; -827; -825; -817; -811; -648; -638; -613; -606; -493; -488; -463; -459; -451; -442; -436; -390; -342; -332; -283; -206; -199; -62; -54; -47; 417	chr20; chr20; chr20; chr20; chr20; chr20; chr20; chr20; chr20; chr20; chr20; chr20; chr20; chr20; chr20; chr20; chr20; chr20; chr20; chr20; chr20; chr20; chr20; chr20; chr20; chr20; chr20; chr20; chr20; chr20; chr20; chr20; chr20; chr20; chr20; chr20; chr20; chr20; chr20; chr20; chr20; chr20; chr20; chr20; chr20; chr20; chr20; chr20; chr20; chr20; chr20; chr20; chr20; chr20; chr20; chr20; chr20; …	58852775; 58852766; 58852707; 58852683; 58852675; 58852658; 58852587; 58852501; 58852448; 58852440; 58852438; 58852428; 58852417; 58852388; 58852371; 58852357; 58852219; 58852182; 58852155; 58852118; 58852115; 58852091; 58852062; 58852048; 58851991; 58851975; 58851962; 58851955; 58851924; 58851895; 58851876; 58851803; 58851780; 58851746; 58851734; 58851704; 58851702; 58851694; 58851688; 58851525;…	Island; Island; Island; Island; Island; Island; N_Shore; N_Shore; N_Shore; N_Shore; N_Shore; N_Shore; N_Shore; N_Shore; N_Shore; N_Shore; N_Shore; N_Shore; N_Shore; N_Shore; N_Shore; N_Shore; N_Shore; N_Shore; Island; Island; Island; Island; Island; Island; Island; Island; Island; Island; Island; Island; Island; Island; Island; N_Shore; N_Shore; N_Shore; N_Shore; N_Shore; N_Shore; N_Shore; N_Shor…
hsa-miR-296-5p	cg17414107; cg10302550; cg19589727; cg27661264; cg20528838; cg04257105; cg01817393; cg14564778; cg08587534; cg26534489; cg26811638; cg27304369; cg07105596; cg06065549; cg12321149; cg25652859; cg03010274; cg16833551; cg26496204; cg22290117; cg03908391; cg24617313; cg13728472; cg06324048; cg01017090; cg12573482; cg05309239; cg14309385; cg18224653; cg22989942; cg21938532; cg27262796; cg04457481; cg1…	-1898; -1889; -1830; -1806; -1798; -1781; -1710; -1624; -1571; -1563; -1561; -1551; -1540; -1511; -1494; -1480; -1342; -1305; -1278; -1241; -1238; -1214; -1185; -1171; -1114; -1098; -1085; -1078; -1047; -1018; -999; -926; -903; -869; -857; -827; -825; -817; -811; -648; -638; -613; -606; -493; -488; -463; -459; -451; -442; -436; -390; -342; -332; -283; -206; -199; -62; -54; -47; 417	chr20; chr20; chr20; chr20; chr20; chr20; chr20; chr20; chr20; chr20; chr20; chr20; chr20; chr20; chr20; chr20; chr20; chr20; chr20; chr20; chr20; chr20; chr20; chr20; chr20; chr20; chr20; chr20; chr20; chr20; chr20; chr20; chr20; chr20; chr20; chr20; chr20; chr20; chr20; chr20; chr20; chr20; chr20; chr20; chr20; chr20; chr20; chr20; chr20; chr20; chr20; chr20; chr20; chr20; chr20; chr20; chr20; …	58852775; 58852766; 58852707; 58852683; 58852675; 58852658; 58852587; 58852501; 58852448; 58852440; 58852438; 58852428; 58852417; 58852388; 58852371; 58852357; 58852219; 58852182; 58852155; 58852118; 58852115; 58852091; 58852062; 58852048; 58851991; 58851975; 58851962; 58851955; 58851924; 58851895; 58851876; 58851803; 58851780; 58851746; 58851734; 58851704; 58851702; 58851694; 58851688; 58851525;…	Island; Island; Island; Island; Island; Island; N_Shore; N_Shore; N_Shore; N_Shore; N_Shore; N_Shore; N_Shore; N_Shore; N_Shore; N_Shore; N_Shore; N_Shore; N_Shore; N_Shore; N_Shore; N_Shore; N_Shore; N_Shore; Island; Island; Island; Island; Island; Island; Island; Island; Island; Island; Island; Island; Island; Island; Island; N_Shore; N_Shore; N_Shore; N_Shore; N_Shore; N_Shore; N_Shore; N_Shor…
hsa-miR-298	cg17414107; cg10302550; cg19589727; cg27661264; cg20528838; cg04257105; cg01817393; cg14564778; cg08587534; cg26534489; cg26811638; cg27304369; cg07105596; cg06065549; cg12321149; cg25652859; cg03010274; cg16833551; cg26496204; cg22290117; cg03908391; cg24617313; cg13728472; cg06324048; cg01017090; cg12573482; cg05309239; cg14309385; cg18224653; cg22989942; cg21938532; cg27262796; cg04457481; cg1…	-1898; -1889; -1830; -1806; -1798; -1781; -1710; -1624; -1571; -1563; -1561; -1551; -1540; -1511; -1494; -1480; -1342; -1305; -1278; -1241; -1238; -1214; -1185; -1171; -1114; -1098; -1085; -1078; -1047; -1018; -999; -926; -903; -869; -857; -827; -825; -817; -811; -648; -638; -613; -606; -493; -488; -463; -459; -451; -442; -436; -390; -342; -332; -283; -206; -199; -62; -54; -47; 417	chr20; chr20; chr20; chr20; chr20; chr20; chr20; chr20; chr20; chr20; chr20; chr20; chr20; chr20; chr20; chr20; chr20; chr20; chr20; chr20; chr20; chr20; chr20; chr20; chr20; chr20; chr20; chr20; chr20; chr20; chr20; chr20; chr20; chr20; chr20; chr20; chr20; chr20; chr20; chr20; chr20; chr20; chr20; chr20; chr20; chr20; chr20; chr20; chr20; chr20; chr20; chr20; chr20; chr20; chr20; chr20; chr20; …	58852775; 58852766; 58852707; 58852683; 58852675; 58852658; 58852587; 58852501; 58852448; 58852440; 58852438; 58852428; 58852417; 58852388; 58852371; 58852357; 58852219; 58852182; 58852155; 58852118; 58852115; 58852091; 58852062; 58852048; 58851991; 58851975; 58851962; 58851955; 58851924; 58851895; 58851876; 58851803; 58851780; 58851746; 58851734; 58851704; 58851702; 58851694; 58851688; 58851525;…	Island; Island; Island; Island; Island; Island; N_Shore; N_Shore; N_Shore; N_Shore; N_Shore; N_Shore; N_Shore; N_Shore; N_Shore; N_Shore; N_Shore; N_Shore; N_Shore; N_Shore; N_Shore; N_Shore; N_Shore; N_Shore; Island; Island; Island; Island; Island; Island; Island; Island; Island; Island; Island; Island; Island; Island; Island; N_Shore; N_Shore; N_Shore; N_Shore; N_Shore; N_Shore; N_Shore; N_Shor…
hsa-miR-298-3p	cg17414107; cg10302550; cg19589727; cg27661264; cg20528838; cg04257105; cg01817393; cg14564778; cg08587534; cg26534489; cg26811638; cg27304369; cg07105596; cg06065549; cg12321149; cg25652859; cg03010274; cg16833551; cg26496204; cg22290117; cg03908391; cg24617313; cg13728472; cg06324048; cg01017090; cg12573482; cg05309239; cg14309385; cg18224653; cg22989942; cg21938532; cg27262796; cg04457481; cg1…	-1898; -1889; -1830; -1806; -1798; -1781; -1710; -1624; -1571; -1563; -1561; -1551; -1540; -1511; -1494; -1480; -1342; -1305; -1278; -1241; -1238; -1214; -1185; -1171; -1114; -1098; -1085; -1078; -1047; -1018; -999; -926; -903; -869; -857; -827; -825; -817; -811; -648; -638; -613; -606; -493; -488; -463; -459; -451; -442; -436; -390; -342; -332; -283; -206; -199; -62; -54; -47; 417	chr20; chr20; chr20; chr20; chr20; chr20; chr20; chr20; chr20; chr20; chr20; chr20; chr20; chr20; chr20; chr20; chr20; chr20; chr20; chr20; chr20; chr20; chr20; chr20; chr20; chr20; chr20; chr20; chr20; chr20; chr20; chr20; chr20; chr20; chr20; chr20; chr20; chr20; chr20; chr20; chr20; chr20; chr20; chr20; chr20; chr20; chr20; chr20; chr20; chr20; chr20; chr20; chr20; chr20; chr20; chr20; chr20; …	58852775; 58852766; 58852707; 58852683; 58852675; 58852658; 58852587; 58852501; 58852448; 58852440; 58852438; 58852428; 58852417; 58852388; 58852371; 58852357; 58852219; 58852182; 58852155; 58852118; 58852115; 58852091; 58852062; 58852048; 58851991; 58851975; 58851962; 58851955; 58851924; 58851895; 58851876; 58851803; 58851780; 58851746; 58851734; 58851704; 58851702; 58851694; 58851688; 58851525;…	Island; Island; Island; Island; Island; Island; N_Shore; N_Shore; N_Shore; N_Shore; N_Shore; N_Shore; N_Shore; N_Shore; N_Shore; N_Shore; N_Shore; N_Shore; N_Shore; N_Shore; N_Shore; N_Shore; N_Shore; N_Shore; Island; Island; Island; Island; Island; Island; Island; Island; Island; Island; Island; Island; Island; Island; Island; N_Shore; N_Shore; N_Shore; N_Shore; N_Shore; N_Shore; N_Shore; N_Shor…
hsa-miR-299-3p	cg00764369; cg10515315; cg15991553; cg23870378; cg14034270; cg16567044; cg10540302; cg02313552; cg02982753; cg02888166; cg24089209; cg16738180; cg19643803; cg10943497; cg10065153; cg09280976; cg20952167; cg12967319; cg04304932; cg04576764; cg25836301; cg09926418; cg23176399; cg05711886; cg15419911	-1898; -1737; -1587; -1386; -1354; -1318; -1274; -1166; -1044; -1014; -995; -985; -954; -883; -852; -767; -521; -457; -326; -305; -148; -62; 189; 226; 418	chr14; chr14; chr14; chr14; chr14; chr14; chr14; chr14; chr14; chr14; chr14; chr14; chr14; chr14; chr14; chr14; chr14; chr14; chr14; chr14; chr14; chr14; chr14; chr14; chr14	100824219; 100824380; 100824530; 100824731; 100824763; 100824799; 100824843; 100824951; 100825073; 100825103; 100825122; 100825132; 100825163; 100825234; 100825265; 100825350; 100825596; 100825660; 100825791; 100825812; 100825969; 100826055; 100826306; 100826343; 100826535	Island; Island; Island; N_Shore; N_Shore; N_Shore; N_Shore; N_Shore; N_Shore; N_Shore; N_Shore; N_Shore; N_Shore; N_Shore; N_Shore; N_Shore; N_Shore; N_Shore; Island; Island; Island; Island; Island; Island; Island
hsa-miR-299-5p	cg00764369; cg10515315; cg15991553; cg23870378; cg14034270; cg16567044; cg10540302; cg02313552; cg02982753; cg02888166; cg24089209; cg16738180; cg19643803; cg10943497; cg10065153; cg09280976; cg20952167; cg12967319; cg04304932; cg04576764; cg25836301; cg09926418; cg23176399; cg05711886; cg15419911	-1898; -1737; -1587; -1386; -1354; -1318; -1274; -1166; -1044; -1014; -995; -985; -954; -883; -852; -767; -521; -457; -326; -305; -148; -62; 189; 226; 418	chr14; chr14; chr14; chr14; chr14; chr14; chr14; chr14; chr14; chr14; chr14; chr14; chr14; chr14; chr14; chr14; chr14; chr14; chr14; chr14; chr14; chr14; chr14; chr14; chr14	100824219; 100824380; 100824530; 100824731; 100824763; 100824799; 100824843; 100824951; 100825073; 100825103; 100825122; 100825132; 100825163; 100825234; 100825265; 100825350; 100825596; 100825660; 100825791; 100825812; 100825969; 100826055; 100826306; 100826343; 100826535	Island; Island; Island; N_Shore; N_Shore; N_Shore; N_Shore; N_Shore; N_Shore; N_Shore; N_Shore; N_Shore; N_Shore; N_Shore; N_Shore; N_Shore; N_Shore; N_Shore; Island; Island; Island; Island; Island; Island; Island
hsa-miR-29b-2-5p	cg16290275; cg10485447; cg11844110; cg17413328; cg23163837; cg21961336	-400; -170; -113; 206; 387; 389	chr1; chr1; chr1; chr1; chr1; chr1	207869565; 207869335; 207869278; 207868959; 207868778; 207868776	S_Shore; Island; Island; Island; Island; Island
hsa-miR-29b-3p	cg16290275; cg10485447; cg11844110; cg17413328; cg23163837; cg21961336	-400; -170; -113; 206; 387; 389	chr1; chr1; chr1; chr1; chr1; chr1	207869565; 207869335; 207869278; 207868959; 207868778; 207868776	S_Shore; Island; Island; Island; Island; Island
hsa-miR-29c-3p	cg16290275; cg10485447; cg11844110; cg17413328; cg23163837; cg21961336	-400; -170; -113; 206; 387; 389	chr1; chr1; chr1; chr1; chr1; chr1	207869565; 207869335; 207869278; 207868959; 207868778; 207868776	S_Shore; Island; Island; Island; Island; Island
hsa-miR-29c-5p	cg16290275; cg10485447; cg11844110; cg17413328; cg23163837; cg21961336	-400; -170; -113; 206; 387; 389	chr1; chr1; chr1; chr1; chr1; chr1	207869565; 207869335; 207869278; 207868959; 207868778; 207868776	S_Shore; Island; Island; Island; Island; Island
hsa-miR-300	cg00764369; cg10515315; cg15991553; cg23870378; cg14034270; cg16567044; cg10540302; cg02313552; cg02982753; cg02888166; cg24089209; cg16738180; cg19643803; cg10943497; cg10065153; cg09280976; cg20952167; cg12967319; cg04304932; cg04576764; cg25836301; cg09926418; cg23176399; cg05711886; cg15419911	-1898; -1737; -1587; -1386; -1354; -1318; -1274; -1166; -1044; -1014; -995; -985; -954; -883; -852; -767; -521; -457; -326; -305; -148; -62; 189; 226; 418	chr14; chr14; chr14; chr14; chr14; chr14; chr14; chr14; chr14; chr14; chr14; chr14; chr14; chr14; chr14; chr14; chr14; chr14; chr14; chr14; chr14; chr14; chr14; chr14; chr14	100824219; 100824380; 100824530; 100824731; 100824763; 100824799; 100824843; 100824951; 100825073; 100825103; 100825122; 100825132; 100825163; 100825234; 100825265; 100825350; 100825596; 100825660; 100825791; 100825812; 100825969; 100826055; 100826306; 100826343; 100826535	Island; Island; Island; N_Shore; N_Shore; N_Shore; N_Shore; N_Shore; N_Shore; N_Shore; N_Shore; N_Shore; N_Shore; N_Shore; N_Shore; N_Shore; N_Shore; N_Shore; Island; Island; Island; Island; Island; Island; Island
hsa-miR-301a-3p	cg11786582; cg24616461; cg11214846; cg09726208; cg19178362; cg02573089; cg16861410; cg12941374; cg27512082; cg17989037; cg17663700; cg20009499; cg01515809; cg09972077	-588; -569; -520; -512; -501; -496; -467; -415; -343; -38; -28; -21; 150; 255	chr17; chr17; chr17; chr17; chr17; chr17; chr17; chr17; chr17; chr17; chr17; chr17; chr17; chr17	59155773; 59155754; 59155705; 59155697; 59155686; 59155681; 59155652; 59155600; 59155528; 59155223; 59155213; 59155206; 59155035; 59154930	S_Shore; S_Shore; S_Shore; S_Shore; S_Shore; S_Shore; S_Shore; S_Shore; S_Shore; Island; Island; Island; Island; Island
hsa-miR-301a-5p	cg11786582; cg24616461; cg11214846; cg09726208; cg19178362; cg02573089; cg16861410; cg12941374; cg27512082; cg17989037; cg17663700; cg20009499; cg01515809; cg09972077	-588; -569; -520; -512; -501; -496; -467; -415; -343; -38; -28; -21; 150; 255	chr17; chr17; chr17; chr17; chr17; chr17; chr17; chr17; chr17; chr17; chr17; chr17; chr17; chr17	59155773; 59155754; 59155705; 59155697; 59155686; 59155681; 59155652; 59155600; 59155528; 59155223; 59155213; 59155206; 59155035; 59154930	S_Shore; S_Shore; S_Shore; S_Shore; S_Shore; S_Shore; S_Shore; S_Shore; S_Shore; Island; Island; Island; Island; Island
hsa-miR-301b-3p	cg13879495; cg04378107; cg22678932; cg12155013; cg14030055	-803; -453; -271; -67; 379	chr22; chr22; chr22; chr22; chr22	21651380; 21651730; 21651912; 21652116; 21652562	N_Shore; N_Shore; Island; Island; Island
hsa-miR-301b-5p	cg13879495; cg04378107; cg22678932; cg12155013; cg14030055	-803; -453; -271; -67; 379	chr22; chr22; chr22; chr22; chr22	21651380; 21651730; 21651912; 21652116; 21652562	N_Shore; N_Shore; Island; Island; Island
hsa-miR-302a-3p	cg25722178; cg12093220; cg14719129; cg02875879	-1821; -840; 19; 460	chr4; chr4; chr4; chr4	112650519; 112649538; 112648679; 112648238	NA
hsa-miR-302a-5p	cg25722178; cg12093220; cg14719129; cg02875879	-1821; -840; 19; 460	chr4; chr4; chr4; chr4	112650519; 112649538; 112648679; 112648238	NA
hsa-miR-302b-3p	cg25722178; cg12093220; cg14719129; cg02875879	-1821; -840; 19; 460	chr4; chr4; chr4; chr4	112650519; 112649538; 112648679; 112648238	NA
hsa-miR-302b-5p	cg25722178; cg12093220; cg14719129; cg02875879	-1821; -840; 19; 460	chr4; chr4; chr4; chr4	112650519; 112649538; 112648679; 112648238	NA
hsa-miR-302c-3p	cg25722178; cg12093220; cg14719129; cg02875879	-1821; -840; 19; 460	chr4; chr4; chr4; chr4	112650519; 112649538; 112648679; 112648238	NA
hsa-miR-302c-5p	cg25722178; cg12093220; cg14719129; cg02875879	-1821; -840; 19; 460	chr4; chr4; chr4; chr4	112650519; 112649538; 112648679; 112648238	NA
hsa-miR-302d-3p	cg25722178; cg12093220; cg14719129; cg02875879	-1821; -840; 19; 460	chr4; chr4; chr4; chr4	112650519; 112649538; 112648679; 112648238	NA
hsa-miR-302d-5p	cg25722178; cg12093220; cg14719129; cg02875879	-1821; -840; 19; 460	chr4; chr4; chr4; chr4	112650519; 112649538; 112648679; 112648238	NA
hsa-miR-3064-3p	cg18349516; cg06939235; cg18009825; cg14561881; cg00003784; cg09019432; cg03045169; cg01795697; cg14644025; cg09141038; cg02363317; cg07387199	-1329; -1159; -790; -670; -666; -608; -601; -595; -159; 140; 147; 351	chr17; chr17; chr17; chr17; chr17; chr17; chr17; chr17; chr17; chr17; chr17; chr17	64507617; 64507447; 64507078; 64506958; 64506954; 64506896; 64506889; 64506883; 64506447; 64506148; 64506141; 64505937	S_Shore; Island; Island; Island; Island; Island; Island; Island; Island; Island; Island; Island
hsa-miR-3064-5p	cg18349516; cg06939235; cg18009825; cg14561881; cg00003784; cg09019432; cg03045169; cg01795697; cg14644025; cg09141038; cg02363317; cg07387199	-1329; -1159; -790; -670; -666; -608; -601; -595; -159; 140; 147; 351	chr17; chr17; chr17; chr17; chr17; chr17; chr17; chr17; chr17; chr17; chr17; chr17	64507617; 64507447; 64507078; 64506958; 64506954; 64506896; 64506889; 64506883; 64506447; 64506148; 64506141; 64505937	S_Shore; Island; Island; Island; Island; Island; Island; Island; Island; Island; Island; Island
hsa-miR-30a-3p	cg00201779; cg03318695; cg00920327; cg24772267; cg25141674; cg11574469; cg22300282; cg23281154; cg26162616; cg15045441; cg25210451; cg10039188	-489; -268; -224; -211; -158; -84; -22; -16; -8; 99; 124; 322	chr6; chr6; chr6; chr6; chr6; chr6; chr6; chr6; chr6; chr6; chr6; chr6	71421317; 71421096; 71421052; 71421039; 71420986; 71420912; 71420850; 71420844; 71420836; 71420729; 71420704; 71420506	S_Shore; S_Shore; Island; Island; Island; Island; Island; Island; Island; Island; Island; Island
hsa-miR-30a-5p	cg00201779; cg03318695; cg00920327; cg24772267; cg25141674; cg11574469; cg22300282; cg23281154; cg26162616; cg15045441; cg25210451; cg10039188	-489; -268; -224; -211; -158; -84; -22; -16; -8; 99; 124; 322	chr6; chr6; chr6; chr6; chr6; chr6; chr6; chr6; chr6; chr6; chr6; chr6	71421317; 71421096; 71421052; 71421039; 71420986; 71420912; 71420850; 71420844; 71420836; 71420729; 71420704; 71420506	S_Shore; S_Shore; Island; Island; Island; Island; Island; Island; Island; Island; Island; Island
hsa-miR-30b-3p	cg09928842; cg01429979; cg07475771	-531; -41; -33	chr8; chr8; chr8	134832807; 134832317; 134832309	Island; Island; Island
hsa-miR-30b-5p	cg09928842; cg01429979; cg07475771	-531; -41; -33	chr8; chr8; chr8	134832807; 134832317; 134832309	Island; Island; Island
hsa-miR-30c-1-3p	cg26783428; cg27386837; cg10336144; cg14796708; cg01414845; cg07807690; cg13730534; cg01804284; cg11523685	-584; -414; -387; -300; -206; -109; 178; 284; 453	chr1; chr1; chr1; chr1; chr1; chr1; chr1; chr1; chr1	40691119; 40691289; 40691316; 40691403; 40691497; 40691594; 40691881; 40691987; 40692156	N_Shore; N_Shore; N_Shore; N_Shore; Island; Island; Island; Island; Island
hsa-miR-30c-2-3p	cg00201779; cg03318695; cg00920327; cg24772267; cg25141674; cg11574469; cg22300282; cg23281154; cg26162616; cg15045441; cg25210451; cg10039188	-489; -268; -224; -211; -158; -84; -22; -16; -8; 99; 124; 322	chr6; chr6; chr6; chr6; chr6; chr6; chr6; chr6; chr6; chr6; chr6; chr6	71421317; 71421096; 71421052; 71421039; 71420986; 71420912; 71420850; 71420844; 71420836; 71420729; 71420704; 71420506	S_Shore; S_Shore; Island; Island; Island; Island; Island; Island; Island; Island; Island; Island
hsa-miR-30c-5p	cg26783428; cg27386837; cg10336144; cg14796708; cg01414845; cg07807690; cg13730534; cg01804284; cg11523685	-584; -414; -387; -300; -206; -109; 178; 284; 453	chr1; chr1; chr1; chr1; chr1; chr1; chr1; chr1; chr1	40691119; 40691289; 40691316; 40691403; 40691497; 40691594; 40691881; 40691987; 40692156	N_Shore; N_Shore; N_Shore; N_Shore; Island; Island; Island; Island; Island
hsa-miR-30d-3p	cg09928842; cg01429979; cg07475771	-531; -41; -33	chr8; chr8; chr8	134832807; 134832317; 134832309	Island; Island; Island
hsa-miR-30d-5p	cg09928842; cg01429979; cg07475771	-531; -41; -33	chr8; chr8; chr8	134832807; 134832317; 134832309	Island; Island; Island
hsa-miR-30e-3p	cg26783428; cg27386837; cg10336144; cg14796708; cg01414845; cg07807690; cg13730534; cg01804284; cg11523685	-584; -414; -387; -300; -206; -109; 178; 284; 453	chr1; chr1; chr1; chr1; chr1; chr1; chr1; chr1; chr1	40691119; 40691289; 40691316; 40691403; 40691497; 40691594; 40691881; 40691987; 40692156	N_Shore; N_Shore; N_Shore; N_Shore; Island; Island; Island; Island; Island
hsa-miR-30e-5p	cg26783428; cg27386837; cg10336144; cg14796708; cg01414845; cg07807690; cg13730534; cg01804284; cg11523685	-584; -414; -387; -300; -206; -109; 178; 284; 453	chr1; chr1; chr1; chr1; chr1; chr1; chr1; chr1; chr1	40691119; 40691289; 40691316; 40691403; 40691497; 40691594; 40691881; 40691987; 40692156	N_Shore; N_Shore; N_Shore; N_Shore; Island; Island; Island; Island; Island
hsa-miR-31-3p	cg05226283; cg14244887; cg14097425	-502; 143; 302	chr9; chr9; chr9	21560356; 21559711; 21559552	S_Shore; Island; Island
hsa-miR-31-5p	cg05226283; cg14244887; cg14097425	-502; 143; 302	chr9; chr9; chr9	21560356; 21559711; 21559552	S_Shore; Island; Island
hsa-miR-3115	cg22683154; cg04886391; cg07118078; cg26662347; cg10499166; cg06958034; cg12578844; cg00062312; cg07785945; cg00541565	-772; -251; -235; -206; -145; 243; 252; 384; 396; 443	chr1; chr1; chr1; chr1; chr1; chr1; chr1; chr1; chr1; chr1	23018695; 23019216; 23019232; 23019261; 23019322; 23019710; 23019719; 23019851; 23019863; 23019910	N_Shore; N_Shore; N_Shore; N_Shore; Island; Island; Island; Island; Island; Island
hsa-miR-3116	cg03605365; cg04914562; cg12128740; cg10139846; cg13919148; cg08894594; cg10316635	-826; -692; -263; -185; 37; 480; 494	chr1; chr1; chr1; chr1; chr1; chr1; chr1	61741653; 61741787; 61742216; 61742294; 61742516; 61742959; 61742973	N_Shore; N_Shore; Island; Island; Island; Island; Island
hsa-miR-3117-3p	cg05971061; cg21604450; cg00460049; cg14610403; cg17162576; cg00920348; cg27558095; cg00089915; cg02994349; cg25203031; cg19406367	-1351; -1272; -1029; -1023; -776; -531; -247; -151; -82; -22; 94	chr1; chr1; chr1; chr1; chr1; chr1; chr1; chr1; chr1; chr1; chr1	66532801; 66532880; 66533123; 66533129; 66533376; 66533621; 66533905; 66534001; 66534070; 66534130; 66534246	N_Shore; N_Shore; Island; Island; Island; S_Shore; S_Shore; S_Shore; S_Shore; S_Shore; S_Shore
hsa-miR-3117-5p	cg05971061; cg21604450; cg00460049; cg14610403; cg17162576; cg00920348; cg27558095; cg00089915; cg02994349; cg25203031; cg19406367	-1351; -1272; -1029; -1023; -776; -531; -247; -151; -82; -22; 94	chr1; chr1; chr1; chr1; chr1; chr1; chr1; chr1; chr1; chr1; chr1	66532801; 66532880; 66533123; 66533129; 66533376; 66533621; 66533905; 66534001; 66534070; 66534130; 66534246	N_Shore; N_Shore; Island; Island; Island; S_Shore; S_Shore; S_Shore; S_Shore; S_Shore; S_Shore
hsa-miR-3119	cg20742415; cg03001143; cg12500707; cg19303898; cg03192897	-629; -164; -68; 148; 241	chr1; chr1; chr1; chr1; chr1	170145340; 170145805; 170145901; 170146117; 170146210	NA
hsa-miR-3120-3p	cg01017147; cg04399751; cg04986015; cg02011074; cg26261793; cg06211893; cg05377226; cg23391785	-532; -261; -204; -169; -94; 141; 273; 335	chr1; chr1; chr1; chr1; chr1; chr1; chr1; chr1	171840965; 171841236; 171841293; 171841328; 171841403; 171841638; 171841770; 171841832	N_Shore; N_Shore; N_Shore; Island; Island; Island; Island; Island
hsa-miR-3120-5p	cg01017147; cg04399751; cg04986015; cg02011074; cg26261793; cg06211893; cg05377226; cg23391785	-532; -261; -204; -169; -94; 141; 273; 335	chr1; chr1; chr1; chr1; chr1; chr1; chr1; chr1	171840965; 171841236; 171841293; 171841328; 171841403; 171841638; 171841770; 171841832	N_Shore; N_Shore; N_Shore; Island; Island; Island; Island; Island
hsa-miR-3121-3p	cg16358350; cg20824549; cg08270031; cg00223186; cg25352856; cg08844137; cg06745235; cg04852103; cg08650426; cg26750139	-1209; -643; -496; -489; -434; -24; 217; 333; 418; 462	chr1; chr1; chr1; chr1; chr1; chr1; chr1; chr1; chr1; chr1	180503785; 180503219; 180503072; 180503065; 180503010; 180502600; 180502359; 180502243; 180502158; 180502114	S_Shore; S_Shore; Island; Island; Island; Island; Island; Island; N_Shore; N_Shore
hsa-miR-3121-5p	cg16358350; cg20824549; cg08270031; cg00223186; cg25352856; cg08844137; cg06745235; cg04852103; cg08650426; cg26750139	-1209; -643; -496; -489; -434; -24; 217; 333; 418; 462	chr1; chr1; chr1; chr1; chr1; chr1; chr1; chr1; chr1; chr1	180503785; 180503219; 180503072; 180503065; 180503010; 180502600; 180502359; 180502243; 180502158; 180502114	S_Shore; S_Shore; Island; Island; Island; Island; Island; Island; N_Shore; N_Shore
hsa-miR-3122	cg02451670; cg03938043; cg13187936; cg16864895; cg24254517; cg17487726; cg23834779; cg24861580; cg04855869; cg09870331; cg26680009; cg10144434; cg12667257; cg01061025; cg16016616; cg12399315; cg11901954	-1328; -1283; -951; -618; -608; -455; -403; -394; -296; -204; -63; -35; -31; 91; 185; 346; 365	chr1; chr1; chr1; chr1; chr1; chr1; chr1; chr1; chr1; chr1; chr1; chr1; chr1; chr1; chr1; chr1; chr1	212034464; 212034509; 212034841; 212035174; 212035184; 212035337; 212035389; 212035398; 212035496; 212035588; 212035729; 212035757; 212035761; 212035883; 212035977; 212036138; 212036157	N_Shore; N_Shore; N_Shore; N_Shore; N_Shore; N_Shore; N_Shore; N_Shore; Island; Island; Island; Island; Island; Island; Island; S_Shore; S_Shore
hsa-miR-3125	cg14865868; cg19706900; cg27325314; cg17088814; cg02700478; cg17082953; cg27599869; cg14229362; cg18517516; cg23071962; cg01322165	-1027; -645; -441; -365; -350; -223; -217; -208; -130; -103; 331	chr2; chr2; chr2; chr2; chr2; chr2; chr2; chr2; chr2; chr2; chr2	12715914; 12716296; 12716500; 12716576; 12716591; 12716718; 12716724; 12716733; 12716811; 12716838; 12717272	N_Shore; N_Shore; Island; Island; Island; Island; Island; Island; Island; Island; Island
hsa-miR-3126-3p	cg05095428; cg12784598; cg18564808; cg08194677; cg16675700; cg13165472; cg06870284; cg02518161; cg02304863; cg11078738; cg04801003	-634; -268; -199; -196; -186; -115; -113; 90; 119; 143; 444	chr2; chr2; chr2; chr2; chr2; chr2; chr2; chr2; chr2; chr2; chr2	69012544; 69012910; 69012979; 69012982; 69012992; 69013063; 69013065; 69013268; 69013297; 69013321; 69013622	N_Shore; N_Shore; Island; Island; Island; Island; Island; Island; Island; Island; Island
hsa-miR-3126-5p	cg05095428; cg12784598; cg18564808; cg08194677; cg16675700; cg13165472; cg06870284; cg02518161; cg02304863; cg11078738; cg04801003	-634; -268; -199; -196; -186; -115; -113; 90; 119; 143; 444	chr2; chr2; chr2; chr2; chr2; chr2; chr2; chr2; chr2; chr2; chr2	69012544; 69012910; 69012979; 69012982; 69012992; 69013063; 69013065; 69013268; 69013297; 69013321; 69013622	N_Shore; N_Shore; Island; Island; Island; Island; Island; Island; Island; Island; Island
hsa-miR-3127-3p	cg15241758; cg00711916; cg05045329; cg10189095; cg07224438; cg17383207; cg21238414; cg11158729; cg00099835; cg23689052	-480; -364; -268; -160; -153; -150; 283; 389; 395; 464	chr2; chr2; chr2; chr2; chr2; chr2; chr2; chr2; chr2; chr2	96760421; 96760537; 96760633; 96760741; 96760748; 96760751; 96761184; 96761290; 96761296; 96761365	N_Shore; N_Shore; Island; Island; Island; Island; Island; Island; Island; Island
hsa-miR-3127-5p	cg15241758; cg00711916; cg05045329; cg10189095; cg07224438; cg17383207; cg21238414; cg11158729; cg00099835; cg23689052	-480; -364; -268; -160; -153; -150; 283; 389; 395; 464	chr2; chr2; chr2; chr2; chr2; chr2; chr2; chr2; chr2; chr2	96760421; 96760537; 96760633; 96760741; 96760748; 96760751; 96761184; 96761290; 96761296; 96761365	N_Shore; N_Shore; Island; Island; Island; Island; Island; Island; Island; Island
hsa-miR-3128	cg02507578; cg17300868; cg14705308; cg15956152; cg03314080; cg12647821; cg06141123; cg11542063; cg20247600; cg08334199	-853; -684; -616; -481; -472; -468; -398; -249; 95; 433	chr2; chr2; chr2; chr2; chr2; chr2; chr2; chr2; chr2; chr2	177265556; 177265387; 177265319; 177265184; 177265175; 177265171; 177265101; 177264952; 177264608; 177264270	S_Shore; S_Shore; S_Shore; S_Shore; S_Shore; S_Shore; Island; Island; Island; Island
hsa-miR-3129-3p	cg22321810; cg02420724; cg03034070; cg10765212; cg22774472; cg07875385; cg09211763	-1504; -497; -355; -152; -150; -115; -18	chr2; chr2; chr2; chr2; chr2; chr2; chr2	189181264; 189180257; 189180115; 189179912; 189179910; 189179875; 189179778	NA
hsa-miR-3129-5p	cg22321810; cg02420724; cg03034070; cg10765212; cg22774472; cg07875385; cg09211763	-1504; -497; -355; -152; -150; -115; -18	chr2; chr2; chr2; chr2; chr2; chr2; chr2	189181264; 189180257; 189180115; 189179912; 189179910; 189179875; 189179778	NA
hsa-miR-3130-3p	cg17160730; cg16724319; cg20800597; cg01399068; cg19455953; cg06913508; cg23621652; cg04011435; cg11065518; cg21443773; cg15254786; cg06742228	-395; -375; -354; -304; -256; -193; -181; -170; -66; 77; 85; 268	chr2; chr2; chr2; chr2; chr2; chr2; chr2; chr2; chr2; chr2; chr2; chr2	206765210; 206765230; 206765251; 206765301; 206765349; 206765412; 206765424; 206765435; 206765539; 206765682; 206765690; 206765873	Island; Island; Island; Island; Island; Island; Island; Island; S_Shore; S_Shore; S_Shore; S_Shore
hsa-miR-3130-5p	cg17160730; cg16724319; cg20800597; cg01399068; cg19455953; cg06913508; cg23621652; cg04011435; cg11065518; cg21443773; cg15254786; cg06742228	-395; -375; -354; -304; -256; -193; -181; -170; -66; 77; 85; 268	chr2; chr2; chr2; chr2; chr2; chr2; chr2; chr2; chr2; chr2; chr2; chr2	206765210; 206765230; 206765251; 206765301; 206765349; 206765412; 206765424; 206765435; 206765539; 206765682; 206765690; 206765873	Island; Island; Island; Island; Island; Island; Island; Island; S_Shore; S_Shore; S_Shore; S_Shore
hsa-miR-3131	cg11348293; cg01267262; cg01821967; cg08261878; cg03292754; cg07045816; cg08957652; cg12565637; cg17178336	-692; -420; -297; 312; 331; 382; 391; 394; 396	chr2; chr2; chr2; chr2; chr2; chr2; chr2; chr2; chr2	219061612; 219061340; 219061217; 219060608; 219060589; 219060538; 219060529; 219060526; 219060524	S_Shore; Island; Island; Island; Island; Island; Island; Island; Island
hsa-miR-3132	cg02938449; cg22212691; cg13782090; cg11531021; cg02527669	-1944; -448; -433; 171; 390	chr2; chr2; chr2; chr2; chr2	219554642; 219553146; 219553131; 219552527; 219552308	N_Shore; Island; Island; Island; Island
hsa-miR-3132-3p	cg02938449; cg22212691; cg13782090; cg11531021; cg02527669	-1944; -448; -433; 171; 390	chr2; chr2; chr2; chr2; chr2	219554642; 219553146; 219553131; 219552527; 219552308	N_Shore; Island; Island; Island; Island
hsa-miR-3133	cg00707741; cg14187712; cg06395280; cg26202358; cg00567479	-1217; -146; -91; 79; 300	chr2; chr2; chr2; chr2; chr2	241355067; 241356138; 241356193; 241356363; 241356584	N_Shore; Island; Island; Island; Island
hsa-miR-3134	cg10284115; cg25572043; cg25112438	-1919; -142; -13	chr3; chr3; chr3	15799897; 15798120; 15797991	NA
hsa-miR-3135a	cg18053505; cg05072819; cg04371528; cg14937543; cg12062464; cg00770008; cg18349056	-733; -527; -378; -376; -312; -309; 391	chr3; chr3; chr3; chr3; chr3; chr3; chr3	20039669; 20039875; 20040024; 20040026; 20040090; 20040093; 20040793	N_Shore; N_Shore; Island; Island; Island; Island; Island
hsa-miR-3136-3p	cg25775247; cg19821425; cg11090826; cg05096259; cg25436946; cg06019722; cg09377149	-260; -239; -230; -151; -39; 71; 202	chr3; chr3; chr3; chr3; chr3; chr3; chr3	69052533; 69052512; 69052503; 69052424; 69052312; 69052202; 69052071	S_Shore; Island; Island; Island; Island; Island; Island
hsa-miR-3136-5p	cg25775247; cg19821425; cg11090826; cg05096259; cg25436946; cg06019722; cg09377149	-260; -239; -230; -151; -39; 71; 202	chr3; chr3; chr3; chr3; chr3; chr3; chr3	69052533; 69052512; 69052503; 69052424; 69052312; 69052202; 69052071	S_Shore; Island; Island; Island; Island; Island; Island
hsa-miR-3137	cg02758599; cg08996788; cg17057138; cg06041567; cg17906179	-757; -373; -208; 202; 387	chr3; chr3; chr3; chr3; chr3	195271915; 195271531; 195271366; 195270956; 195270771	S_Shore; Island; Island; Island; Island
hsa-miR-3138	cg26693601; cg05927159; cg01355875; cg06214716; cg10699215; cg18023558; cg20303303; cg03578822	-1314; -601; -552; -294; -133; -76; 118; 123	chr4; chr4; chr4; chr4; chr4; chr4; chr4; chr4	10118073; 10117360; 10117311; 10117053; 10116892; 10116835; 10116641; 10116636	S_Shore; S_Shore; Island; Island; Island; Island; Island; Island
hsa-miR-3138-5p	cg26693601; cg05927159; cg01355875; cg06214716; cg10699215; cg18023558; cg20303303; cg03578822	-1314; -601; -552; -294; -133; -76; 118; 123	chr4; chr4; chr4; chr4; chr4; chr4; chr4; chr4	10118073; 10117360; 10117311; 10117053; 10116892; 10116835; 10116641; 10116636	S_Shore; S_Shore; Island; Island; Island; Island; Island; Island
hsa-miR-3139	cg01601573; cg19497734; cg14953026; cg14007458; cg12989463; cg07701375; cg16170181	-1196; -813; -346; -339; -42; 46; 417	chr4; chr4; chr4; chr4; chr4; chr4; chr4	143335682; 143336065; 143336532; 143336539; 143336836; 143336924; 143337295	N_Shore; Island; Island; Island; Island; Island; Island
hsa-miR-3140-3p	cg10249132; cg03698980; cg18913103; cg20689054; cg25618513	-799; -522; -385; 62; 498	chr4; chr4; chr4; chr4; chr4	152536861; 152536584; 152536447; 152536000; 152535564	S_Shore; Island; Island; Island; Island
hsa-miR-3140-5p	cg10249132; cg03698980; cg18913103; cg20689054; cg25618513	-799; -522; -385; 62; 498	chr4; chr4; chr4; chr4; chr4	152536861; 152536584; 152536447; 152536000; 152535564	S_Shore; Island; Island; Island; Island
hsa-miR-3142	cg15609272; cg21546155; cg06711306; cg02682520	-390; -321; -206; -98	chr5; chr5; chr5; chr5	160467861; 160467930; 160468045; 160468153	NA
hsa-miR-3142-5p	cg15609272; cg21546155; cg06711306; cg02682520	-390; -321; -206; -98	chr5; chr5; chr5; chr5	160467861; 160467930; 160468045; 160468153	NA
hsa-miR-3145-3p	cg26287741; cg05880829; cg22180580; cg17353337; cg15962969; cg24324628; cg13280041	-254; -209; -175; -27; -16; -11; 6	chr6; chr6; chr6; chr6; chr6; chr6; chr6	138545988; 138545943; 138545909; 138545761; 138545750; 138545745; 138545728	NA
hsa-miR-3145-5p	cg26287741; cg05880829; cg22180580; cg17353337; cg15962969; cg24324628; cg13280041	-254; -209; -175; -27; -16; -11; 6	chr6; chr6; chr6; chr6; chr6; chr6; chr6	138545988; 138545943; 138545909; 138545761; 138545750; 138545745; 138545728	NA
hsa-miR-3146	cg00726147; cg02473195; cg22506050; cg16884974; cg16469426; cg05791153; cg07541023; cg25189836; cg20109393; cg11559343; cg06639246	-936; -248; -180; -164; -143; -28; -22; -15; 182; 239; 359	chr7; chr7; chr7; chr7; chr7; chr7; chr7; chr7; chr7; chr7; chr7	19709961; 19709273; 19709205; 19709189; 19709168; 19709053; 19709047; 19709040; 19708843; 19708786; 19708666	S_Shore; S_Shore; Island; Island; Island; Island; Island; Island; Island; Island; N_Shore
hsa-miR-3150a-3p	cg23106115; cg21197871; cg27127492; cg15602841; cg09511734; cg20912226; cg11982332; cg26196912; cg04232586; cg23644127	-656; -421; -319; -106; -103; -49; -30; -25; 375; 436	chr8; chr8; chr8; chr8; chr8; chr8; chr8; chr8; chr8; chr8	95024340; 95024575; 95024677; 95024890; 95024893; 95024947; 95024966; 95024971; 95025371; 95025432	N_Shore; N_Shore; N_Shore; Island; Island; Island; Island; Island; Island; S_Shore
hsa-miR-3150a-5p	cg23106115; cg21197871; cg27127492; cg15602841; cg09511734; cg20912226; cg11982332; cg26196912; cg04232586; cg23644127	-656; -421; -319; -106; -103; -49; -30; -25; 375; 436	chr8; chr8; chr8; chr8; chr8; chr8; chr8; chr8; chr8; chr8	95024340; 95024575; 95024677; 95024890; 95024893; 95024947; 95024966; 95024971; 95025371; 95025432	N_Shore; N_Shore; N_Shore; Island; Island; Island; Island; Island; Island; S_Shore
hsa-miR-3151-3p	cg14884291; cg11318251; cg10163483; cg14284952; cg06399148; cg10918202	-731; -387; -225; -221; 173; 198	chr8; chr8; chr8; chr8; chr8; chr8	103140016; 103140360; 103140522; 103140526; 103140920; 103140945	N_Shore; N_Shore; Island; Island; Island; Island
hsa-miR-3151-5p	cg14884291; cg11318251; cg10163483; cg14284952; cg06399148; cg10918202	-731; -387; -225; -221; 173; 198	chr8; chr8; chr8; chr8; chr8; chr8	103140016; 103140360; 103140522; 103140526; 103140920; 103140945	N_Shore; N_Shore; Island; Island; Island; Island
hsa-miR-3152-3p	cg16714091; cg00116234	-248; 93	chr9; chr9	18473904; 18474245	NA
hsa-miR-3152-5p	cg16714091; cg00116234	-248; 93	chr9; chr9	18473904; 18474245	NA
hsa-miR-3153	cg14307853; cg00292435; cg03712708; cg00922328; cg05465755; cg13651859; cg14420186	-1363; -469; -227; -132; 84; 137; 375	chr9; chr9; chr9; chr9; chr9; chr9; chr9	89309834; 89310728; 89310970; 89311065; 89311281; 89311334; 89311572	N_Shore; Island; Island; Island; Island; Island; Island
hsa-miR-3153-5p	cg14307853; cg00292435; cg03712708; cg00922328; cg05465755; cg13651859; cg14420186	-1363; -469; -227; -132; 84; 137; 375	chr9; chr9; chr9; chr9; chr9; chr9; chr9	89309834; 89310728; 89310970; 89311065; 89311281; 89311334; 89311572	N_Shore; Island; Island; Island; Island; Island; Island
hsa-miR-3154	cg13718827	-1266	chr9	128246241	N_Shelf
hsa-miR-3155a	cg18989491; cg22692545; cg26870438; cg19801868; cg24740195; cg13874629; cg26464252; cg25371538; cg27199172; cg10923346; cg00510604; cg23278365	-1381; -950; -868; -341; -246; -236; -234; -220; -215; -89; 76; 401	chr10; chr10; chr10; chr10; chr10; chr10; chr10; chr10; chr10; chr10; chr10; chr10	6143539; 6143970; 6144052; 6144579; 6144674; 6144684; 6144686; 6144700; 6144705; 6144831; 6144996; 6145321	N_Shore; N_Shore; N_Shore; Island; Island; Island; Island; Island; Island; Island; Island; Island
hsa-miR-3156-3p	cg13931599; cg18093151	43; 96	chr10; chr10	45154779; 45154832	NA
hsa-miR-3156-5p	cg13931599; cg18093151	43; 96	chr10; chr10	45154779; 45154832	NA
hsa-miR-3157-3p	cg11563399; cg10938586; cg14802772; cg15619641	-76; 176; 402; 490	chr10; chr10; chr10; chr10	96090290; 96090038; 96089812; 96089724	Island; Island; Island; N_Shore
hsa-miR-3157-5p	cg11563399; cg10938586; cg14802772; cg15619641	-76; 176; 402; 490	chr10; chr10; chr10; chr10	96090290; 96090038; 96089812; 96089724	Island; Island; Island; N_Shore
hsa-miR-3158-3p	cg05756109; cg08339719; cg05687210; cg00058771; cg05778996; cg05846894; cg24980609; cg05538387; cg00206052; cg24381933	-419; -348; -311; -102; -98; -32; -17; -9; 62; 157	chr10; chr10; chr10; chr10; chr10; chr10; chr10; chr10; chr10; chr10	101587905; 101587976; 101588013; 101588222; 101588226; 101588292; 101588307; 101588315; 101588386; 101588481	N_Shore; Island; Island; Island; Island; Island; Island; Island; Island; S_Shore
hsa-miR-3158-5p	cg05756109; cg08339719; cg05687210; cg00058771; cg05778996; cg05846894; cg24980609; cg05538387; cg00206052; cg24381933	-419; -348; -311; -102; -98; -32; -17; -9; 62; 157	chr10; chr10; chr10; chr10; chr10; chr10; chr10; chr10; chr10; chr10	101587905; 101587976; 101588013; 101588222; 101588226; 101588292; 101588307; 101588315; 101588386; 101588481	N_Shore; Island; Island; Island; Island; Island; Island; Island; Island; S_Shore
hsa-miR-3160-3p	cg08493290; cg25908368; cg17424056; cg08491160	-127; 20; 153; 233	chr11; chr11; chr11; chr11	46594143; 46593996; 46593863; 46593783	S_Shore; Island; Island; Island
hsa-miR-3160-5p	cg08493290; cg25908368; cg17424056; cg08491160	-127; 20; 153; 233	chr11; chr11; chr11; chr11	46594143; 46593996; 46593863; 46593783	S_Shore; Island; Island; Island
hsa-miR-3161	cg00394658; cg13646917; cg19851384; cg06890484; cg02616975; cg10457846	-441; -349; -275; -170; -156; 456	chr11; chr11; chr11; chr11; chr11; chr11	47980117; 47980209; 47980283; 47980388; 47980402; 47981014	Island; Island; Island; Island; Island; Island
hsa-miR-3162-3p	cg11132272; cg01187627; cg04309299; cg20278936; cg22093158; cg06699365; cg07974063; cg15142938; cg16452840; cg07597763; cg23128382; cg21989886	-1025; -841; -645; -585; -525; -335; -166; -69; 40; 366; 425; 485	chr11; chr11; chr11; chr11; chr11; chr11; chr11; chr11; chr11; chr11; chr11; chr11	59616795; 59616611; 59616415; 59616355; 59616295; 59616105; 59615936; 59615839; 59615730; 59615404; 59615345; 59615285	S_Shore; S_Shore; S_Shore; S_Shore; S_Shore; S_Shore; Island; Island; Island; Island; Island; Island
hsa-miR-3162-5p	cg11132272; cg01187627; cg04309299; cg20278936; cg22093158; cg06699365; cg07974063; cg15142938; cg16452840; cg07597763; cg23128382; cg21989886	-1025; -841; -645; -585; -525; -335; -166; -69; 40; 366; 425; 485	chr11; chr11; chr11; chr11; chr11; chr11; chr11; chr11; chr11; chr11; chr11; chr11	59616795; 59616611; 59616415; 59616355; 59616295; 59616105; 59615936; 59615839; 59615730; 59615404; 59615345; 59615285	S_Shore; S_Shore; S_Shore; S_Shore; S_Shore; S_Shore; Island; Island; Island; Island; Island; Island
hsa-miR-3163	cg04918186; cg11494123; cg09100988; cg15679144; cg06073386; cg27113009; cg14653250; cg14737600	-415; -380; -108; -88; -52; -39; -7; 33	chr11; chr11; chr11; chr11; chr11; chr11; chr11; chr11	66958797; 66958762; 66958490; 66958470; 66958434; 66958421; 66958389; 66958349	Island; Island; Island; Island; Island; Island; Island; Island
hsa-miR-3164	cg26054232; cg15335525; cg10490196; cg27481141; cg06096695	-223; -140; 37; 39; 223	chr11; chr11; chr11; chr11; chr11	69048723; 69048806; 69048983; 69048985; 69049169	N_Shore; N_Shore; Island; Island; Island
hsa-miR-3164-3p	cg26054232; cg15335525; cg10490196; cg27481141; cg06096695	-223; -140; 37; 39; 223	chr11; chr11; chr11; chr11; chr11	69048723; 69048806; 69048983; 69048985; 69049169	N_Shore; N_Shore; Island; Island; Island
hsa-miR-3165	cg01062980; cg22854538; cg11851522; cg20027050; cg06795816; cg09073106; cg17219038; cg01988340; cg16929187; cg04640796; cg15414828; cg15693573; cg10259392; cg08597220	-324; -275; -143; -136; -130; -1; 14; 16; 24; 34; 68; 354; 369; 377	chr11; chr11; chr11; chr11; chr11; chr11; chr11; chr11; chr11; chr11; chr11; chr11; chr11; chr11	72080857; 72080808; 72080676; 72080669; 72080663; 72080534; 72080519; 72080517; 72080509; 72080499; 72080465; 72080179; 72080164; 72080156	Island; Island; Island; Island; Island; Island; Island; Island; Island; Island; Island; N_Shore; N_Shore; N_Shore
hsa-miR-3167	cg17534999; cg19299201; cg25245082; cg12496355; cg18434848; cg08914797; cg22373221; cg03167429; cg09803407	-1951; -1339; -700; -108; -37; 17; 114; 236; 432	chr11; chr11; chr11; chr11; chr11; chr11; chr11; chr11; chr11	127002720; 127002108; 127001469; 127000877; 127000806; 127000752; 127000655; 127000533; 127000337	N_Shore; N_Shore; N_Shore; S_Shore; S_Shore; S_Shore; Island; Island; Island
hsa-miR-3170	cg14789645; cg10805850; cg00221494; cg11139148; cg01941219; cg13375462; cg25258291	-994; -877; -754; -429; -326; 208; 215	chr13; chr13; chr13; chr13; chr13; chr13; chr13	98142099; 98142216; 98142339; 98142664; 98142767; 98143301; 98143308	N_Shore; Island; Island; Island; Island; Island; Island
hsa-miR-3170-3p	cg14789645; cg10805850; cg00221494; cg11139148; cg01941219; cg13375462; cg25258291	-994; -877; -754; -429; -326; 208; 215	chr13; chr13; chr13; chr13; chr13; chr13; chr13	98142099; 98142216; 98142339; 98142664; 98142767; 98143301; 98143308	N_Shore; Island; Island; Island; Island; Island; Island
hsa-miR-3173-3p	cg01840803; cg02719245; cg08184640; cg18468176; cg13031449; cg14119392; cg13997647; cg22817421; cg13005708; cg16184930; cg09320993; cg04408225	-599; -547; -403; -223; -206; -180; -95; -92; -86; 47; 55; 62	chr14; chr14; chr14; chr14; chr14; chr14; chr14; chr14; chr14; chr14; chr14; chr14	95158008; 95157956; 95157812; 95157632; 95157615; 95157589; 95157504; 95157501; 95157495; 95157362; 95157354; 95157347	S_Shore; S_Shore; Island; Island; Island; Island; Island; Island; Island; Island; Island; Island
hsa-miR-3173-5p	cg01840803; cg02719245; cg08184640; cg18468176; cg13031449; cg14119392; cg13997647; cg22817421; cg13005708; cg16184930; cg09320993; cg04408225	-599; -547; -403; -223; -206; -180; -95; -92; -86; 47; 55; 62	chr14; chr14; chr14; chr14; chr14; chr14; chr14; chr14; chr14; chr14; chr14; chr14	95158008; 95157956; 95157812; 95157632; 95157615; 95157589; 95157504; 95157501; 95157495; 95157362; 95157354; 95157347	S_Shore; S_Shore; Island; Island; Island; Island; Island; Island; Island; Island; Island; Island
hsa-miR-3174	cg14023999; cg19925872; cg23005885; cg21109038; cg01185080; cg02454890; cg10084202	-1332; -1164; -1106; -946; -743; -541; 43	chr15; chr15; chr15; chr15; chr15; chr15; chr15	89999992; 90000160; 90000218; 90000378; 90000581; 90000783; 90001367	N_Shore; N_Shore; Island; Island; Island; N_Shore; N_Shore
hsa-miR-3175	cg06572974; cg25875908; cg00759508; cg06237608; cg19781109	-1334; -1251; -937; 27; 155	chr15; chr15; chr15; chr15; chr15	92898989; 92899072; 92899386; 92900350; 92900478	; ; ; N_Shelf; N_Shelf
hsa-miR-3176	cg13310628; cg01174447; cg26928467; cg03884976	-861; -701; -289; -110	chr16; chr16; chr16; chr16	526870; 527030; 527442; 527621	Island; Island; Island; Island
hsa-miR-3177-3p	cg07058132; cg03872502; cg04169263; cg03715980; cg03958004; cg07226281	-250; -188; -134; 6; 196; 427	chr16; chr16; chr16; chr16; chr16; chr16	1705944; 1706006; 1706060; 1706200; 1706390; 1706621	NA
hsa-miR-3177-5p	cg07058132; cg03872502; cg04169263; cg03715980; cg03958004; cg07226281	-250; -188; -134; 6; 196; 427	chr16; chr16; chr16; chr16; chr16; chr16	1705944; 1706006; 1706060; 1706200; 1706390; 1706621	NA
hsa-miR-3178	cg09122799; cg03647944	74; 290	chr16; chr16	2532812; 2532596	S_Shore; Island
hsa-miR-3178-3p	cg09122799; cg03647944	74; 290	chr16; chr16	2532812; 2532596	S_Shore; Island
hsa-miR-3179	cg00789394; cg04492721	-13; -5	chr16; chr16	14833707; 14833715	Island; Island
hsa-miR-3181	cg27588321; cg12691198; cg04982619; cg05340489; cg15634032; cg08935793; cg01408432; cg06458795	-708; -370; -330; -325; -118; 19; 28; 30	chr16; chr16; chr16; chr16; chr16; chr16; chr16; chr16	50741377; 50741715; 50741755; 50741760; 50741967; 50742104; 50742113; 50742115	N_Shore; Island; Island; Island; Island; Island; Island; Island
hsa-miR-3182	cg05852523; cg16494747; cg02069674; cg01880569; cg00423443; cg08497530; cg01396387; cg07301944; cg08977371; cg09825093; cg05949171; cg01301138; cg08747377; cg05374412; cg00806490	-683; -437; -326; -315; -267; -209; -193; -179; -153; -138; -47; -13; 27; 84; 230	chr16; chr16; chr16; chr16; chr16; chr16; chr16; chr16; chr16; chr16; chr16; chr16; chr16; chr16; chr16	82626355; 82626601; 82626712; 82626723; 82626771; 82626829; 82626845; 82626859; 82626885; 82626900; 82626991; 82627025; 82627065; 82627122; 82627268	N_Shore; N_Shore; N_Shore; N_Shore; N_Shore; N_Shore; N_Shore; N_Shore; N_Shore; N_Shore; N_Shore; N_Shore; Island; Island; Island
hsa-miR-3183	cg10687217; cg18831134; cg06285925; cg14641764; cg11686528; cg09741221	-1865; -1786; -221; 76; 268; 385	chr17; chr17; chr17; chr17; chr17; chr17	1181841; 1181762; 1180197; 1179900; 1179708; 1179591	S_Shore; S_Shore; Island; Island; Island; Island
hsa-miR-3184-3p	cg26038589; cg05141870; cg24675879; cg24102938	-379; 368; 439; 451	chr17; chr17; chr17; chr17	30117856; 30117109; 30117038; 30117026	S_Shore; S_Shore; S_Shore; S_Shore
hsa-miR-3184-5p	cg26038589; cg05141870; cg24675879; cg24102938	-379; 368; 439; 451	chr17; chr17; chr17; chr17	30117856; 30117109; 30117038; 30117026	S_Shore; S_Shore; S_Shore; S_Shore
hsa-miR-3189-3p	cg14213160; cg19479654; cg02780743; cg16929104; cg21211585; cg08162780; cg12008047; cg03207391	-708; -46; -35; -14; 17; 97; 176; 234	chr19; chr19; chr19; chr19; chr19; chr19; chr19; chr19	18385449; 18386111; 18386122; 18386143; 18386174; 18386254; 18386333; 18386391	N_Shore; N_Shore; N_Shore; N_Shore; N_Shore; Island; Island; Island
hsa-miR-3189-5p	cg14213160; cg19479654; cg02780743; cg16929104; cg21211585; cg08162780; cg12008047; cg03207391	-708; -46; -35; -14; 17; 97; 176; 234	chr19; chr19; chr19; chr19; chr19; chr19; chr19; chr19	18385449; 18386111; 18386122; 18386143; 18386174; 18386254; 18386333; 18386391	N_Shore; N_Shore; N_Shore; N_Shore; N_Shore; Island; Island; Island
hsa-miR-3191-3p	cg25731261; cg18054578; cg11980435; cg25736645; cg11809157; cg11375475; cg15706230	-1563; -1505; -372; -350; -260; 93; 388	chr19; chr19; chr19; chr19; chr19; chr19; chr19	47232761; 47232703; 47231570; 47231548; 47231458; 47231105; 47230810	S_Shore; S_Shore; S_Shore; Island; Island; Island; Island
hsa-miR-3191-5p	cg25731261; cg18054578; cg11980435; cg25736645; cg11809157; cg11375475; cg15706230	-1563; -1505; -372; -350; -260; 93; 388	chr19; chr19; chr19; chr19; chr19; chr19; chr19	47232761; 47232703; 47231570; 47231548; 47231458; 47231105; 47230810	S_Shore; S_Shore; S_Shore; Island; Island; Island; Island
hsa-miR-3192-3p	cg08317207; cg11694634; cg11507343; cg14780914; cg25966128; cg14792983; cg24973846; cg14535006; cg14303939; cg17386991; cg20897184	-744; -340; -278; -268; -130; -126; -55; -5; 26; 215; 438	chr20; chr20; chr20; chr20; chr20; chr20; chr20; chr20; chr20; chr20; chr20	18466647; 18467051; 18467113; 18467123; 18467261; 18467265; 18467336; 18467386; 18467417; 18467606; 18467829	N_Shore; Island; Island; Island; Island; Island; Island; Island; Island; Island; S_Shore
hsa-miR-3192-5p	cg08317207; cg11694634; cg11507343; cg14780914; cg25966128; cg14792983; cg24973846; cg14535006; cg14303939; cg17386991; cg20897184	-744; -340; -278; -268; -130; -126; -55; -5; 26; 215; 438	chr20; chr20; chr20; chr20; chr20; chr20; chr20; chr20; chr20; chr20; chr20	18466647; 18467051; 18467113; 18467123; 18467261; 18467265; 18467336; 18467386; 18467417; 18467606; 18467829	N_Shore; Island; Island; Island; Island; Island; Island; Island; Island; Island; S_Shore
hsa-miR-3193	cg00413099; cg20993243; cg26310240; cg24056028; cg11850311; cg05194250; cg26472301; cg14353231; cg26156301; cg11815991; cg27562717; cg21626886; cg03154513	-1078; -922; -901; -561; -546; -108; -99; -88; -67; 7; 89; 216; 309	chr20; chr20; chr20; chr20; chr20; chr20; chr20; chr20; chr20; chr20; chr20; chr20; chr20	31604210; 31604366; 31604387; 31604727; 31604742; 31605180; 31605189; 31605200; 31605221; 31605295; 31605377; 31605504; 31605597	Island; Island; Island; N_Shore; N_Shore; Island; Island; Island; Island; Island; Island; Island; Island
hsa-miR-3194-3p	cg13844474; cg00401091; cg11086066; cg23085343; cg10226546	-416; -299; -271; 77; 241	chr20; chr20; chr20; chr20; chr20	51543114; 51542997; 51542969; 51542621; 51542457	S_Shore; S_Shore; Island; Island; Island
hsa-miR-3194-5p	cg13844474; cg00401091; cg11086066; cg23085343; cg10226546	-416; -299; -271; 77; 241	chr20; chr20; chr20; chr20; chr20	51543114; 51542997; 51542969; 51542621; 51542457	S_Shore; S_Shore; Island; Island; Island
hsa-miR-3196	cg09310185; cg14173599; cg00753658; cg14895298; cg22843950; cg17650057; cg00895528; cg17237881	-324; -147; -130; -106; -72; -66; 65; 249	chr20; chr20; chr20; chr20; chr20; chr20; chr20; chr20	63235608; 63235785; 63235802; 63235826; 63235860; 63235866; 63235997; 63236181	N_Shelf; N_Shelf; N_Shelf; N_Shelf; N_Shelf; N_Shelf; N_Shelf; N_Shelf
hsa-miR-3197	cg16334795; cg21831811; cg08120044; cg23125898	-556; -66; -10; 183	chr21; chr21; chr21; chr21	41166967; 41167457; 41167513; 41167706	N_Shore; Island; Island; Island
hsa-miR-3198	cg14981132; cg11005091; cg25817259; cg13445218; cg12600134; cg20927027; cg14394617; cg08288469; cg05754589; cg21826008; cg06621757; cg24505978; cg11338003; cg09060496; cg14017196; cg09158487; cg06399839; cg15708001; cg20545544; cg12263485; cg09653879	-1563; -1507; -1137; -1082; -979; -642; -636; -557; -507; -463; -448; -441; -209; -205; -132; -104; -98; 18; 38; 174; 415	chr12; chr12; chr12; chr12; chr12; chr12; chr12; chr12; chr12; chr12; chr12; chr12; chr12; chr12; chr12; chr12; chr12; chr12; chr12; chr12; chr12	54281684; 54281628; 54281258; 54281203; 54281100; 54280763; 54280757; 54280678; 54280628; 54280584; 54280569; 54280562; 54280330; 54280326; 54280253; 54280225; 54280219; 54280103; 54280083; 54279947; 54279706	S_Shore; S_Shore; S_Shore; Island; Island; Island; Island; Island; Island; Island; Island; Island; Island; Island; Island; Island; Island; Island; Island; N_Shore; Island
hsa-miR-3199	cg22510768; cg06442836; cg25477181; cg11282556; cg13680054; cg00293631; cg23818931; cg17522965; cg05352541; cg08360274; cg17662365	-925; -849; -810; -487; -301; -149; -133; -62; 77; 197; 457	chr22; chr22; chr22; chr22; chr22; chr22; chr22; chr22; chr22; chr22; chr22	27918573; 27918649; 27918688; 27919011; 27919197; 27919349; 27919365; 27919436; 27919575; 27919695; 27919955	N_Shore; Island; Island; Island; Island; Island; Island; Island; Island; Island; Island
hsa-miR-32-3p	cg16794665; cg13464876; cg05669421; cg04062823	-183; 214; 222; 493	chr9; chr9; chr9; chr9	109120109; 109119712; 109119704; 109119433	S_Shore; Island; Island; Island
hsa-miR-32-5p	cg16794665; cg13464876; cg05669421; cg04062823	-183; 214; 222; 493	chr9; chr9; chr9; chr9	109120109; 109119712; 109119704; 109119433	S_Shore; Island; Island; Island
hsa-miR-3200-3p	cg07980216; cg03551161; cg03648780; cg27373134; cg08170140; cg23331322	-659; -637; -508; -120; -113; 402	chr22; chr22; chr22; chr22; chr22; chr22	30694214; 30694236; 30694365; 30694753; 30694760; 30695275	Island; Island; Island; Island; Island; Island
hsa-miR-3200-5p	cg07980216; cg03551161; cg03648780; cg27373134; cg08170140; cg23331322	-659; -637; -508; -120; -113; 402	chr22; chr22; chr22; chr22; chr22; chr22	30694214; 30694236; 30694365; 30694753; 30694760; 30695275	Island; Island; Island; Island; Island; Island
hsa-miR-3202	cg03968699; cg03250911; cg03177323; cg06809565; cg04764476; cg13937627; cg03672915; cg21960840; cg07086565; cg08627233; cg10155960; cg03189022; cg23893389; cg05103731; cg11778030; cg06022838; cg23124111; cg09275137	-1990; -1808; -1434; -1417; -1379; -1366; -1359; -1269; -1262; -1250; -1087; -614; -605; -440; -399; -71; 275; 375	chrX; chrX; chrX; chrX; chrX; chrX; chrX; chrX; chrX; chrX; chrX; chrX; chrX; chrX; chrX; chrX; chrX; chrX	153970763; 153970945; 153971319; 153971336; 153971374; 153971387; 153971394; 153971484; 153971491; 153971503; 153971666; 153972139; 153972148; 153972313; 153972354; 153972682; 153973028; 153973128	Island; Island; Island; Island; Island; Island; Island; Island; Island; Island; Island; Island; Island; Island; Island; Island; Island; S_Shore
hsa-miR-320a	cg08264885; cg25284208; cg10206887; cg12569071; cg11699593; cg06333435; cg08316073; cg06112727; cg21925296; cg03368399; cg11859641; cg24129618; cg06021753; cg02204148; cg04905210	-997; -599; -362; -272; -191; -184; -173; -171; -57; -16; 51; 115; 133; 443; 457	chr8; chr8; chr8; chr8; chr8; chr8; chr8; chr8; chr8; chr8; chr8; chr8; chr8; chr8; chr8	22246024; 22245626; 22245389; 22245299; 22245218; 22245211; 22245200; 22245198; 22245084; 22245043; 22244976; 22244912; 22244894; 22244584; 22244570	S_Shore; Island; Island; Island; Island; Island; Island; Island; Island; Island; Island; Island; Island; N_Shore; N_Shore
hsa-miR-320b	cg07920434; cg26118737; cg07706038; cg18813989; cg20319308; cg22762951; cg25622749; cg23274604; cg25882709; cg01411954; cg17101748	-438; -385; -351; -289; -265; -263; -114; 6; 9; 11; 227	chr1; chr1; chr1; chr1; chr1; chr1; chr1; chr1; chr1; chr1; chr1	224330577; 224330524; 224330490; 224330428; 224330404; 224330402; 224330253; 224330133; 224330130; 224330128; 224329912	S_Shore; S_Shore; Island; Island; Island; Island; Island; Island; Island; Island; N_Shore
hsa-miR-320e	cg13685883; cg08230695; cg12568362; cg23864632; cg26687726; cg19570723; cg25522119; cg18828334	-478; -385; -237; -31; 31; 194; 413; 479	chr19; chr19; chr19; chr19; chr19; chr19; chr19; chr19	46717591; 46717498; 46717350; 46717144; 46717082; 46716919; 46716700; 46716634	S_Shore; Island; Island; Island; Island; Island; Island; Island
hsa-miR-323a-3p	cg00764369; cg10515315; cg15991553; cg23870378; cg14034270; cg16567044; cg10540302; cg02313552; cg02982753; cg02888166; cg24089209; cg16738180; cg19643803; cg10943497; cg10065153; cg09280976; cg20952167; cg12967319; cg04304932; cg04576764; cg25836301; cg09926418; cg23176399; cg05711886; cg15419911	-1898; -1737; -1587; -1386; -1354; -1318; -1274; -1166; -1044; -1014; -995; -985; -954; -883; -852; -767; -521; -457; -326; -305; -148; -62; 189; 226; 418	chr14; chr14; chr14; chr14; chr14; chr14; chr14; chr14; chr14; chr14; chr14; chr14; chr14; chr14; chr14; chr14; chr14; chr14; chr14; chr14; chr14; chr14; chr14; chr14; chr14	100824219; 100824380; 100824530; 100824731; 100824763; 100824799; 100824843; 100824951; 100825073; 100825103; 100825122; 100825132; 100825163; 100825234; 100825265; 100825350; 100825596; 100825660; 100825791; 100825812; 100825969; 100826055; 100826306; 100826343; 100826535	Island; Island; Island; N_Shore; N_Shore; N_Shore; N_Shore; N_Shore; N_Shore; N_Shore; N_Shore; N_Shore; N_Shore; N_Shore; N_Shore; N_Shore; N_Shore; N_Shore; Island; Island; Island; Island; Island; Island; Island
hsa-miR-323a-5p	cg00764369; cg10515315; cg15991553; cg23870378; cg14034270; cg16567044; cg10540302; cg02313552; cg02982753; cg02888166; cg24089209; cg16738180; cg19643803; cg10943497; cg10065153; cg09280976; cg20952167; cg12967319; cg04304932; cg04576764; cg25836301; cg09926418; cg23176399; cg05711886; cg15419911	-1898; -1737; -1587; -1386; -1354; -1318; -1274; -1166; -1044; -1014; -995; -985; -954; -883; -852; -767; -521; -457; -326; -305; -148; -62; 189; 226; 418	chr14; chr14; chr14; chr14; chr14; chr14; chr14; chr14; chr14; chr14; chr14; chr14; chr14; chr14; chr14; chr14; chr14; chr14; chr14; chr14; chr14; chr14; chr14; chr14; chr14	100824219; 100824380; 100824530; 100824731; 100824763; 100824799; 100824843; 100824951; 100825073; 100825103; 100825122; 100825132; 100825163; 100825234; 100825265; 100825350; 100825596; 100825660; 100825791; 100825812; 100825969; 100826055; 100826306; 100826343; 100826535	Island; Island; Island; N_Shore; N_Shore; N_Shore; N_Shore; N_Shore; N_Shore; N_Shore; N_Shore; N_Shore; N_Shore; N_Shore; N_Shore; N_Shore; N_Shore; N_Shore; Island; Island; Island; Island; Island; Island; Island
hsa-miR-323b-3p	cg00764369; cg10515315; cg15991553; cg23870378; cg14034270; cg16567044; cg10540302; cg02313552; cg02982753; cg02888166; cg24089209; cg16738180; cg19643803; cg10943497; cg10065153; cg09280976; cg20952167; cg12967319; cg04304932; cg04576764; cg25836301; cg09926418; cg23176399; cg05711886; cg15419911	-1898; -1737; -1587; -1386; -1354; -1318; -1274; -1166; -1044; -1014; -995; -985; -954; -883; -852; -767; -521; -457; -326; -305; -148; -62; 189; 226; 418	chr14; chr14; chr14; chr14; chr14; chr14; chr14; chr14; chr14; chr14; chr14; chr14; chr14; chr14; chr14; chr14; chr14; chr14; chr14; chr14; chr14; chr14; chr14; chr14; chr14	100824219; 100824380; 100824530; 100824731; 100824763; 100824799; 100824843; 100824951; 100825073; 100825103; 100825122; 100825132; 100825163; 100825234; 100825265; 100825350; 100825596; 100825660; 100825791; 100825812; 100825969; 100826055; 100826306; 100826343; 100826535	Island; Island; Island; N_Shore; N_Shore; N_Shore; N_Shore; N_Shore; N_Shore; N_Shore; N_Shore; N_Shore; N_Shore; N_Shore; N_Shore; N_Shore; N_Shore; N_Shore; Island; Island; Island; Island; Island; Island; Island
hsa-miR-323b-5p	cg00764369; cg10515315; cg15991553; cg23870378; cg14034270; cg16567044; cg10540302; cg02313552; cg02982753; cg02888166; cg24089209; cg16738180; cg19643803; cg10943497; cg10065153; cg09280976; cg20952167; cg12967319; cg04304932; cg04576764; cg25836301; cg09926418; cg23176399; cg05711886; cg15419911	-1898; -1737; -1587; -1386; -1354; -1318; -1274; -1166; -1044; -1014; -995; -985; -954; -883; -852; -767; -521; -457; -326; -305; -148; -62; 189; 226; 418	chr14; chr14; chr14; chr14; chr14; chr14; chr14; chr14; chr14; chr14; chr14; chr14; chr14; chr14; chr14; chr14; chr14; chr14; chr14; chr14; chr14; chr14; chr14; chr14; chr14	100824219; 100824380; 100824530; 100824731; 100824763; 100824799; 100824843; 100824951; 100825073; 100825103; 100825122; 100825132; 100825163; 100825234; 100825265; 100825350; 100825596; 100825660; 100825791; 100825812; 100825969; 100826055; 100826306; 100826343; 100826535	Island; Island; Island; N_Shore; N_Shore; N_Shore; N_Shore; N_Shore; N_Shore; N_Shore; N_Shore; N_Shore; N_Shore; N_Shore; N_Shore; N_Shore; N_Shore; N_Shore; Island; Island; Island; Island; Island; Island; Island
hsa-miR-324-3p	cg03077712; cg12692199; cg24494412; cg25256661; cg14438174; cg13248847; cg16264813; cg25432997; cg26249987	-904; -175; -143; -104; -88; -22; 40; 295; 454	chr17; chr17; chr17; chr17; chr17; chr17; chr17; chr17; chr17	7235420; 7234691; 7234659; 7234620; 7234604; 7234538; 7234476; 7234221; 7234062	S_Shore; Island; Island; Island; Island; Island; Island; Island; Island
hsa-miR-324-5p	cg03077712; cg12692199; cg24494412; cg25256661; cg14438174; cg13248847; cg16264813; cg25432997; cg26249987	-904; -175; -143; -104; -88; -22; 40; 295; 454	chr17; chr17; chr17; chr17; chr17; chr17; chr17; chr17; chr17	7235420; 7234691; 7234659; 7234620; 7234604; 7234538; 7234476; 7234221; 7234062	S_Shore; Island; Island; Island; Island; Island; Island; Island; Island
hsa-miR-326	cg26766373; cg02536026; cg16906347; cg16036142	-1210; -866; -543; 478	chr11; chr11; chr11; chr11	75352869; 75352525; 75352202; 75351181	S_Shore; S_Shore; S_Shore; Island
hsa-miR-329-3p	cg00764369; cg10515315; cg15991553; cg23870378; cg14034270; cg16567044; cg10540302; cg02313552; cg02982753; cg02888166; cg24089209; cg16738180; cg19643803; cg10943497; cg10065153; cg09280976; cg20952167; cg12967319; cg04304932; cg04576764; cg25836301; cg09926418; cg23176399; cg05711886; cg15419911	-1898; -1737; -1587; -1386; -1354; -1318; -1274; -1166; -1044; -1014; -995; -985; -954; -883; -852; -767; -521; -457; -326; -305; -148; -62; 189; 226; 418	chr14; chr14; chr14; chr14; chr14; chr14; chr14; chr14; chr14; chr14; chr14; chr14; chr14; chr14; chr14; chr14; chr14; chr14; chr14; chr14; chr14; chr14; chr14; chr14; chr14	100824219; 100824380; 100824530; 100824731; 100824763; 100824799; 100824843; 100824951; 100825073; 100825103; 100825122; 100825132; 100825163; 100825234; 100825265; 100825350; 100825596; 100825660; 100825791; 100825812; 100825969; 100826055; 100826306; 100826343; 100826535	Island; Island; Island; N_Shore; N_Shore; N_Shore; N_Shore; N_Shore; N_Shore; N_Shore; N_Shore; N_Shore; N_Shore; N_Shore; N_Shore; N_Shore; N_Shore; N_Shore; Island; Island; Island; Island; Island; Island; Island
hsa-miR-329-5p	cg00764369; cg10515315; cg15991553; cg23870378; cg14034270; cg16567044; cg10540302; cg02313552; cg02982753; cg02888166; cg24089209; cg16738180; cg19643803; cg10943497; cg10065153; cg09280976; cg20952167; cg12967319; cg04304932; cg04576764; cg25836301; cg09926418; cg23176399; cg05711886; cg15419911	-1898; -1737; -1587; -1386; -1354; -1318; -1274; -1166; -1044; -1014; -995; -985; -954; -883; -852; -767; -521; -457; -326; -305; -148; -62; 189; 226; 418	chr14; chr14; chr14; chr14; chr14; chr14; chr14; chr14; chr14; chr14; chr14; chr14; chr14; chr14; chr14; chr14; chr14; chr14; chr14; chr14; chr14; chr14; chr14; chr14; chr14	100824219; 100824380; 100824530; 100824731; 100824763; 100824799; 100824843; 100824951; 100825073; 100825103; 100825122; 100825132; 100825163; 100825234; 100825265; 100825350; 100825596; 100825660; 100825791; 100825812; 100825969; 100826055; 100826306; 100826343; 100826535	Island; Island; Island; N_Shore; N_Shore; N_Shore; N_Shore; N_Shore; N_Shore; N_Shore; N_Shore; N_Shore; N_Shore; N_Shore; N_Shore; N_Shore; N_Shore; N_Shore; Island; Island; Island; Island; Island; Island; Island
hsa-miR-330-3p	cg08845291; cg20427879; cg01544351; cg12536502; cg07804711; cg03096975; cg09559882; cg27301343; cg08831348	-1479; -130; -103; -19; 7; 80; 363; 435; 442	chr19; chr19; chr19; chr19; chr19; chr19; chr19; chr19; chr19	45640875; 45639526; 45639499; 45639415; 45639389; 45639316; 45639033; 45638961; 45638954	N_Shore; N_Shelf; N_Shelf; N_Shelf; N_Shelf; N_Shelf; N_Shelf; N_Shelf; N_Shelf
hsa-miR-330-5p	cg08845291; cg20427879; cg01544351; cg12536502; cg07804711; cg03096975; cg09559882; cg27301343; cg08831348	-1479; -130; -103; -19; 7; 80; 363; 435; 442	chr19; chr19; chr19; chr19; chr19; chr19; chr19; chr19; chr19	45640875; 45639526; 45639499; 45639415; 45639389; 45639316; 45639033; 45638961; 45638954	N_Shore; N_Shelf; N_Shelf; N_Shelf; N_Shelf; N_Shelf; N_Shelf; N_Shelf; N_Shelf
hsa-miR-335-3p	cg17706086; cg10473158; cg05222671; cg10767216; cg17347253; cg02756856; cg20826277; cg14584935; cg02501418; cg08229366; cg07224147; cg27417677; cg09003373; cg14088957; cg06100421; cg20297423; cg05369791; cg08734637; cg13917504; cg25407198; cg21667116; cg23156962; cg04678950; cg17079325; cg04344875; cg00286878; cg12347392; cg04786207; cg19386484; cg26708559; cg22705386; cg06212135; cg10249538; cg1…	-1980; -1804; -1771; -1739; -1638; -1606; -1448; -1445; -1186; -1179; -1173; -1008; -931; -841; -790; -788; -780; -737; -668; -658; -567; -559; -523; -446; -442; -293; -250; -235; -217; -196; -129; -100; -97; -57; -41; -39; -21; -3; 5; 235; 273; 333; 339; 360; 372; 379; 393; 434; 496	chr7; chr7; chr7; chr7; chr7; chr7; chr7; chr7; chr7; chr7; chr7; chr7; chr7; chr7; chr7; chr7; chr7; chr7; chr7; chr7; chr7; chr7; chr7; chr7; chr7; chr7; chr7; chr7; chr7; chr7; chr7; chr7; chr7; chr7; chr7; chr7; chr7; chr7; chr7; chr7; chr7; chr7; chr7; chr7; chr7; chr7; chr7; chr7; chr7	130490105; 130490281; 130490314; 130490346; 130490447; 130490479; 130490637; 130490640; 130490899; 130490906; 130490912; 130491077; 130491154; 130491244; 130491295; 130491297; 130491305; 130491348; 130491417; 130491427; 130491518; 130491526; 130491562; 130491639; 130491643; 130491792; 130491835; 130491850; 130491868; 130491889; 130491956; 130491985; 130491988; 130492028; 130492044; 130492046; 130…	N_Shore; N_Shore; N_Shore; N_Shore; N_Shore; N_Shore; N_Shore; N_Shore; Island; Island; Island; Island; Island; Island; Island; Island; Island; Island; Island; Island; Island; Island; Island; Island; Island; Island; Island; Island; Island; Island; Island; Island; Island; Island; Island; Island; Island; Island; Island; Island; Island; Island; Island; Island; Island; Island; Island; Island; Island
hsa-miR-335-5p	cg17706086; cg10473158; cg05222671; cg10767216; cg17347253; cg02756856; cg20826277; cg14584935; cg02501418; cg08229366; cg07224147; cg27417677; cg09003373; cg14088957; cg06100421; cg20297423; cg05369791; cg08734637; cg13917504; cg25407198; cg21667116; cg23156962; cg04678950; cg17079325; cg04344875; cg00286878; cg12347392; cg04786207; cg19386484; cg26708559; cg22705386; cg06212135; cg10249538; cg1…	-1980; -1804; -1771; -1739; -1638; -1606; -1448; -1445; -1186; -1179; -1173; -1008; -931; -841; -790; -788; -780; -737; -668; -658; -567; -559; -523; -446; -442; -293; -250; -235; -217; -196; -129; -100; -97; -57; -41; -39; -21; -3; 5; 235; 273; 333; 339; 360; 372; 379; 393; 434; 496	chr7; chr7; chr7; chr7; chr7; chr7; chr7; chr7; chr7; chr7; chr7; chr7; chr7; chr7; chr7; chr7; chr7; chr7; chr7; chr7; chr7; chr7; chr7; chr7; chr7; chr7; chr7; chr7; chr7; chr7; chr7; chr7; chr7; chr7; chr7; chr7; chr7; chr7; chr7; chr7; chr7; chr7; chr7; chr7; chr7; chr7; chr7; chr7; chr7	130490105; 130490281; 130490314; 130490346; 130490447; 130490479; 130490637; 130490640; 130490899; 130490906; 130490912; 130491077; 130491154; 130491244; 130491295; 130491297; 130491305; 130491348; 130491417; 130491427; 130491518; 130491526; 130491562; 130491639; 130491643; 130491792; 130491835; 130491850; 130491868; 130491889; 130491956; 130491985; 130491988; 130492028; 130492044; 130492046; 130…	N_Shore; N_Shore; N_Shore; N_Shore; N_Shore; N_Shore; N_Shore; N_Shore; Island; Island; Island; Island; Island; Island; Island; Island; Island; Island; Island; Island; Island; Island; Island; Island; Island; Island; Island; Island; Island; Island; Island; Island; Island; Island; Island; Island; Island; Island; Island; Island; Island; Island; Island; Island; Island; Island; Island; Island; Island
hsa-miR-337-3p	cg00764369; cg10515315; cg15991553; cg23870378; cg14034270; cg16567044; cg10540302; cg02313552; cg02982753; cg02888166; cg24089209; cg16738180; cg19643803; cg10943497; cg10065153; cg09280976; cg20952167; cg12967319; cg04304932; cg04576764; cg25836301; cg09926418; cg23176399; cg05711886; cg15419911	-1898; -1737; -1587; -1386; -1354; -1318; -1274; -1166; -1044; -1014; -995; -985; -954; -883; -852; -767; -521; -457; -326; -305; -148; -62; 189; 226; 418	chr14; chr14; chr14; chr14; chr14; chr14; chr14; chr14; chr14; chr14; chr14; chr14; chr14; chr14; chr14; chr14; chr14; chr14; chr14; chr14; chr14; chr14; chr14; chr14; chr14	100824219; 100824380; 100824530; 100824731; 100824763; 100824799; 100824843; 100824951; 100825073; 100825103; 100825122; 100825132; 100825163; 100825234; 100825265; 100825350; 100825596; 100825660; 100825791; 100825812; 100825969; 100826055; 100826306; 100826343; 100826535	Island; Island; Island; N_Shore; N_Shore; N_Shore; N_Shore; N_Shore; N_Shore; N_Shore; N_Shore; N_Shore; N_Shore; N_Shore; N_Shore; N_Shore; N_Shore; N_Shore; Island; Island; Island; Island; Island; Island; Island
hsa-miR-337-5p	cg00764369; cg10515315; cg15991553; cg23870378; cg14034270; cg16567044; cg10540302; cg02313552; cg02982753; cg02888166; cg24089209; cg16738180; cg19643803; cg10943497; cg10065153; cg09280976; cg20952167; cg12967319; cg04304932; cg04576764; cg25836301; cg09926418; cg23176399; cg05711886; cg15419911	-1898; -1737; -1587; -1386; -1354; -1318; -1274; -1166; -1044; -1014; -995; -985; -954; -883; -852; -767; -521; -457; -326; -305; -148; -62; 189; 226; 418	chr14; chr14; chr14; chr14; chr14; chr14; chr14; chr14; chr14; chr14; chr14; chr14; chr14; chr14; chr14; chr14; chr14; chr14; chr14; chr14; chr14; chr14; chr14; chr14; chr14	100824219; 100824380; 100824530; 100824731; 100824763; 100824799; 100824843; 100824951; 100825073; 100825103; 100825122; 100825132; 100825163; 100825234; 100825265; 100825350; 100825596; 100825660; 100825791; 100825812; 100825969; 100826055; 100826306; 100826343; 100826535	Island; Island; Island; N_Shore; N_Shore; N_Shore; N_Shore; N_Shore; N_Shore; N_Shore; N_Shore; N_Shore; N_Shore; N_Shore; N_Shore; N_Shore; N_Shore; N_Shore; Island; Island; Island; Island; Island; Island; Island
hsa-miR-338-3p	cg02182592; cg24545728; cg17975663	-286; -254; 251	chr17; chr17; chr17	81129169; 81129137; 81128632	Island; Island; N_Shore
hsa-miR-338-5p	cg02182592; cg24545728; cg17975663	-286; -254; 251	chr17; chr17; chr17	81129169; 81129137; 81128632	Island; Island; N_Shore
hsa-miR-339-3p	cg08569350; cg21763181; cg03870746; cg20007465; cg26303934; cg08082908	-1808; -1228; -240; -121; 32; 53	chr7; chr7; chr7; chr7; chr7; chr7	1030176; 1029596; 1028608; 1028489; 1028336; 1028315	S_Shore; S_Shore; Island; Island; Island; Island
hsa-miR-339-5p	cg08569350; cg21763181; cg03870746; cg20007465; cg26303934; cg08082908	-1808; -1228; -240; -121; 32; 53	chr7; chr7; chr7; chr7; chr7; chr7	1030176; 1029596; 1028608; 1028489; 1028336; 1028315	S_Shore; S_Shore; Island; Island; Island; Island
hsa-miR-33a-3p	cg27535047; cg13637042; cg12856612; cg25937494; cg20107653; cg23067438; cg27479400; cg00830626; cg07746918	-415; -390; -295; -143; -125; -120; -116; 98; 210	chr22; chr22; chr22; chr22; chr22; chr22; chr22; chr22; chr22	41832695; 41832720; 41832815; 41832967; 41832985; 41832990; 41832994; 41833208; 41833320	Island; Island; Island; Island; Island; Island; Island; Island; Island
hsa-miR-33a-5p	cg27535047; cg13637042; cg12856612; cg25937494; cg20107653; cg23067438; cg27479400; cg00830626; cg07746918	-415; -390; -295; -143; -125; -120; -116; 98; 210	chr22; chr22; chr22; chr22; chr22; chr22; chr22; chr22; chr22	41832695; 41832720; 41832815; 41832967; 41832985; 41832990; 41832994; 41833208; 41833320	Island; Island; Island; Island; Island; Island; Island; Island; Island
hsa-miR-33b-3p	cg26588076; cg16928487; cg14808739; cg14442061; cg00341606; cg12079271; cg21652344; cg05810949; cg23159296; cg03628186	-1332; -1126; -799; -169; -106; -88; -66; -45; 290; 385	chr17; chr17; chr17; chr17; chr17; chr17; chr17; chr17; chr17; chr17	17838317; 17838111; 17837784; 17837154; 17837091; 17837073; 17837051; 17837030; 17836695; 17836600	N_Shore; N_Shore; S_Shore; Island; Island; Island; Island; Island; Island; Island
hsa-miR-33b-5p	cg26588076; cg16928487; cg14808739; cg14442061; cg00341606; cg12079271; cg21652344; cg05810949; cg23159296; cg03628186	-1332; -1126; -799; -169; -106; -88; -66; -45; 290; 385	chr17; chr17; chr17; chr17; chr17; chr17; chr17; chr17; chr17; chr17	17838317; 17838111; 17837784; 17837154; 17837091; 17837073; 17837051; 17837030; 17836695; 17836600	N_Shore; N_Shore; S_Shore; Island; Island; Island; Island; Island; Island; Island
hsa-miR-340-3p	cg07222133; cg18080903; cg02702477; cg06664874; cg17315833; cg01624164; cg07941017	-761; -610; -584; -577; -379; -216; 424	chr5; chr5; chr5; chr5; chr5; chr5; chr5	180072488; 180072337; 180072311; 180072304; 180072106; 180071943; 180071303	S_Shore; Island; Island; Island; Island; Island; Island
hsa-miR-340-5p	cg07222133; cg18080903; cg02702477; cg06664874; cg17315833; cg01624164; cg07941017	-761; -610; -584; -577; -379; -216; 424	chr5; chr5; chr5; chr5; chr5; chr5; chr5	180072488; 180072337; 180072311; 180072304; 180072106; 180071943; 180071303	S_Shore; Island; Island; Island; Island; Island; Island
hsa-miR-342-3p	cg05281145; cg18621299; cg19918549; cg17813891	-783; -167; 42; 278	chr14; chr14; chr14; chr14	100064638; 100065254; 100065463; 100065699	NA
hsa-miR-342-5p	cg05281145; cg18621299; cg19918549; cg17813891	-783; -167; 42; 278	chr14; chr14; chr14; chr14	100064638; 100065254; 100065463; 100065699	NA
hsa-miR-345-3p	cg14064024; cg18629527; cg16073846; cg25906332; cg01437482; cg17002091; cg18986330; cg09002165; cg06910115; cg00912722; cg10527285	-1904; -1555; -1078; -705; -622; -237; -234; -51; 48; 149; 152	chr14; chr14; chr14; chr14; chr14; chr14; chr14; chr14; chr14; chr14; chr14	100304759; 100305108; 100305585; 100305958; 100306041; 100306426; 100306429; 100306612; 100306711; 100306812; 100306815	N_Shore; N_Shore; Island; Island; Island; Island; Island; Island; Island; Island; Island
hsa-miR-345-5p	cg14064024; cg18629527; cg16073846; cg25906332; cg01437482; cg17002091; cg18986330; cg09002165; cg06910115; cg00912722; cg10527285	-1904; -1555; -1078; -705; -622; -237; -234; -51; 48; 149; 152	chr14; chr14; chr14; chr14; chr14; chr14; chr14; chr14; chr14; chr14; chr14	100304759; 100305108; 100305585; 100305958; 100306041; 100306426; 100306429; 100306612; 100306711; 100306812; 100306815	N_Shore; N_Shore; Island; Island; Island; Island; Island; Island; Island; Island; Island
hsa-miR-346	cg05349542; cg19014941; cg09168604; cg01229798; cg20649951; cg03052869; cg14851108; cg22876092; cg23813514; cg24458474; cg03370738; cg03356747	-1022; -813; -638; -303; 244; 251; 259; 263; 265; 277; 446; 461	chr10; chr10; chr10; chr10; chr10; chr10; chr10; chr10; chr10; chr10; chr10; chr10	86367815; 86367606; 86367431; 86367096; 86366549; 86366542; 86366534; 86366530; 86366528; 86366516; 86366347; 86366332	S_Shore; Island; Island; Island; Island; Island; Island; Island; Island; Island; Island; Island
hsa-miR-34a-3p	cg22373770	-1207	chr1	9164139	NA
hsa-miR-34a-5p	cg22373770	-1207	chr1	9164139	NA
hsa-miR-34b-3p	cg06995808; cg03242880; cg22806002; cg18515591; cg22879515; cg21881253; cg23211240; cg26561785; cg01192900	-693; -287; -119; 86; 313; 374; 422; 451; 466	chr11; chr11; chr11; chr11; chr11; chr11; chr11; chr11; chr11	111511784; 111512190; 111512358; 111512563; 111512790; 111512851; 111512899; 111512928; 111512943	N_Shore; N_Shore; N_Shore; Island; Island; Island; Island; Island; Island
hsa-miR-34b-5p	cg06995808; cg03242880; cg22806002; cg18515591; cg22879515; cg21881253; cg23211240; cg26561785; cg01192900	-693; -287; -119; 86; 313; 374; 422; 451; 466	chr11; chr11; chr11; chr11; chr11; chr11; chr11; chr11; chr11	111511784; 111512190; 111512358; 111512563; 111512790; 111512851; 111512899; 111512928; 111512943	N_Shore; N_Shore; N_Shore; Island; Island; Island; Island; Island; Island
hsa-miR-34c-3p	cg06995808; cg03242880; cg22806002; cg18515591; cg22879515; cg21881253; cg23211240; cg26561785; cg01192900	-693; -287; -119; 86; 313; 374; 422; 451; 466	chr11; chr11; chr11; chr11; chr11; chr11; chr11; chr11; chr11	111511784; 111512190; 111512358; 111512563; 111512790; 111512851; 111512899; 111512928; 111512943	N_Shore; N_Shore; N_Shore; Island; Island; Island; Island; Island; Island
hsa-miR-34c-5p	cg06995808; cg03242880; cg22806002; cg18515591; cg22879515; cg21881253; cg23211240; cg26561785; cg01192900	-693; -287; -119; 86; 313; 374; 422; 451; 466	chr11; chr11; chr11; chr11; chr11; chr11; chr11; chr11; chr11	111511784; 111512190; 111512358; 111512563; 111512790; 111512851; 111512899; 111512928; 111512943	N_Shore; N_Shore; N_Shore; Island; Island; Island; Island; Island; Island
hsa-miR-3605-3p	cg19308367; cg00890378; cg22397446; cg10628982; cg01741932; cg15014010; cg05819172; cg03651583; cg25005345	-1780; -660; -603; -592; -575; -521; -251; -196; -187	chr1; chr1; chr1; chr1; chr1; chr1; chr1; chr1; chr1	33351678; 33350558; 33350501; 33350490; 33350473; 33350419; 33350149; 33350094; 33350085	S_Shore; Island; Island; Island; Island; Island; Island; Island; Island
hsa-miR-3605-5p	cg19308367; cg00890378; cg22397446; cg10628982; cg01741932; cg15014010; cg05819172; cg03651583; cg25005345	-1780; -660; -603; -592; -575; -521; -251; -196; -187	chr1; chr1; chr1; chr1; chr1; chr1; chr1; chr1; chr1	33351678; 33350558; 33350501; 33350490; 33350473; 33350419; 33350149; 33350094; 33350085	S_Shore; Island; Island; Island; Island; Island; Island; Island; Island
hsa-miR-3606-3p	cg01942023; cg23502162; cg18544564; cg20770175	-1170; -83; 22; 376	chr2; chr2; chr2; chr2	188973202; 188974289; 188974394; 188974748	NA
hsa-miR-3606-5p	cg01942023; cg23502162; cg18544564; cg20770175	-1170; -83; 22; 376	chr2; chr2; chr2; chr2	188973202; 188974289; 188974394; 188974748	NA
hsa-miR-3607-3p	cg26603598; cg18861877; cg25468632; cg12900170; cg27592666; cg25357525; cg04533633; cg25914270; cg19743820; cg04195581	-459; -209; -169; -130; -105; -87; -51; 20; 33; 398	chr5; chr5; chr5; chr5; chr5; chr5; chr5; chr5; chr5; chr5	86617481; 86617731; 86617771; 86617810; 86617835; 86617853; 86617889; 86617960; 86617973; 86618338	NA
hsa-miR-3607-5p	cg26603598; cg18861877; cg25468632; cg12900170; cg27592666; cg25357525; cg04533633; cg25914270; cg19743820; cg04195581	-459; -209; -169; -130; -105; -87; -51; 20; 33; 398	chr5; chr5; chr5; chr5; chr5; chr5; chr5; chr5; chr5; chr5	86617481; 86617731; 86617771; 86617810; 86617835; 86617853; 86617889; 86617960; 86617973; 86618338	NA
hsa-miR-3609	cg20838631; cg05572568; cg03564506; cg04763085; cg12527998; cg11612902; cg01622965; cg12855247	-539; -345; -253; -204; -85; 20; 217; 344	chr7; chr7; chr7; chr7; chr7; chr7; chr7; chr7	98877992; 98878186; 98878278; 98878327; 98878446; 98878551; 98878748; 98878875	N_Shore; N_Shore; N_Shore; N_Shore; Island; Island; Island; Island
hsa-miR-361-3p	cg06340713; cg25488547; cg25841909; cg19888047; cg19000468; cg03787796	-870; -752; -237; -53; 8; 68	chrX; chrX; chrX; chrX; chrX; chrX	86048423; 86048305; 86047790; 86047606; 86047545; 86047485	NA
hsa-miR-361-5p	cg06340713; cg25488547; cg25841909; cg19888047; cg19000468; cg03787796	-870; -752; -237; -53; 8; 68	chrX; chrX; chrX; chrX; chrX; chrX	86048423; 86048305; 86047790; 86047606; 86047545; 86047485	NA
hsa-miR-3610	cg15383072; cg02456791; cg05577278; cg05940202; cg24294819; cg09523472; cg13578020; cg23565428; cg27257358; cg25623468; cg07660663; cg15543167	-214; -201; -184; -182; -178; -152; -114; -80; 23; 82; 217; 486	chr8; chr8; chr8; chr8; chr8; chr8; chr8; chr8; chr8; chr8; chr8; chr8	116875079; 116875066; 116875049; 116875047; 116875043; 116875017; 116874979; 116874945; 116874842; 116874783; 116874648; 116874379	Island; Island; Island; Island; Island; Island; Island; Island; Island; Island; Island; Island
hsa-miR-3611	cg13956671; cg27370344; cg05301181; cg18426487; cg15475055; cg13060520; cg18123048; cg10949322; cg13188511	-427; -371; -273; -88; -85; -83; -81; 30; 334	chr10; chr10; chr10; chr10; chr10; chr10; chr10; chr10; chr10	35090759; 35090703; 35090605; 35090420; 35090417; 35090415; 35090413; 35090302; 35089998	S_Shore; Island; Island; Island; Island; Island; Island; Island; Island
hsa-miR-3611-5p	cg13956671; cg27370344; cg05301181; cg18426487; cg15475055; cg13060520; cg18123048; cg10949322; cg13188511	-427; -371; -273; -88; -85; -83; -81; 30; 334	chr10; chr10; chr10; chr10; chr10; chr10; chr10; chr10; chr10	35090759; 35090703; 35090605; 35090420; 35090417; 35090415; 35090413; 35090302; 35089998	S_Shore; Island; Island; Island; Island; Island; Island; Island; Island
hsa-miR-3612	cg00698908; cg10406124; cg18628094; cg03530754; cg06164660; cg04475027; cg26682580	-744; -673; -667; -255; -133; 325; 343	chr12; chr12; chr12; chr12; chr12; chr12; chr12	128266426; 128266497; 128266503; 128266915; 128267037; 128267495; 128267513	N_Shore; Island; Island; Island; Island; Island; Island
hsa-miR-3612-3p	cg00698908; cg10406124; cg18628094; cg03530754; cg06164660; cg04475027; cg26682580	-744; -673; -667; -255; -133; 325; 343	chr12; chr12; chr12; chr12; chr12; chr12; chr12	128266426; 128266497; 128266503; 128266915; 128267037; 128267495; 128267513	N_Shore; Island; Island; Island; Island; Island; Island
hsa-miR-3613-3p	cg01803928; cg23104954; cg20293942; cg01404873; cg20733077; cg12378878; cg24691105; cg02992881; cg26128977; cg15214605; cg17774539; cg03778895; cg02920897	-1943; -1825; -1580; -1374; -1169; -930; -655; -130; -100; -97; -51; -40; 332	chr13; chr13; chr13; chr13; chr13; chr13; chr13; chr13; chr13; chr13; chr13; chr13; chr13	50127483; 50127365; 50127120; 50126914; 50126709; 50126470; 50126195; 50125670; 50125640; 50125637; 50125591; 50125580; 50125208	Island; Island; Island; Island; Island; Island; Island; Island; Island; Island; Island; Island; Island
hsa-miR-3613-5p	cg01803928; cg23104954; cg20293942; cg01404873; cg20733077; cg12378878; cg24691105; cg02992881; cg26128977; cg15214605; cg17774539; cg03778895; cg02920897	-1943; -1825; -1580; -1374; -1169; -930; -655; -130; -100; -97; -51; -40; 332	chr13; chr13; chr13; chr13; chr13; chr13; chr13; chr13; chr13; chr13; chr13; chr13; chr13	50127483; 50127365; 50127120; 50126914; 50126709; 50126470; 50126195; 50125670; 50125640; 50125637; 50125591; 50125580; 50125208	Island; Island; Island; Island; Island; Island; Island; Island; Island; Island; Island; Island; Island
hsa-miR-3614-3p	cg03571225; cg00938453; cg20874811; cg19695198; cg11315500; cg01683593; cg06775644; cg20676542; cg24591374; cg23455341; cg12419348; cg20613151	-585; -289; -221; -208; -92; -65; -57; -48; -35; -1; 10; 344	chr17; chr17; chr17; chr17; chr17; chr17; chr17; chr17; chr17; chr17; chr17; chr17	56914632; 56914336; 56914268; 56914255; 56914139; 56914112; 56914104; 56914095; 56914082; 56914048; 56914037; 56913703	S_Shore; Island; Island; Island; Island; Island; Island; Island; Island; Island; Island; Island
hsa-miR-3614-5p	cg03571225; cg00938453; cg20874811; cg19695198; cg11315500; cg01683593; cg06775644; cg20676542; cg24591374; cg23455341; cg12419348; cg20613151	-585; -289; -221; -208; -92; -65; -57; -48; -35; -1; 10; 344	chr17; chr17; chr17; chr17; chr17; chr17; chr17; chr17; chr17; chr17; chr17; chr17	56914632; 56914336; 56914268; 56914255; 56914139; 56914112; 56914104; 56914095; 56914082; 56914048; 56914037; 56913703	S_Shore; Island; Island; Island; Island; Island; Island; Island; Island; Island; Island; Island
hsa-miR-3615	cg26263675; cg21922841; cg10829342; cg13163403; cg00012762; cg14225146; cg07990541; cg08698015; cg04281216	-1575; -635; -242; -225; -117; -102; -97; 68; 291	chr17; chr17; chr17; chr17; chr17; chr17; chr17; chr17; chr17	74747052; 74747992; 74748385; 74748402; 74748510; 74748525; 74748530; 74748695; 74748918	N_Shore; N_Shore; Island; Island; Island; Island; Island; Island; Island
hsa-miR-3616-3p	cg26717476; cg01585717; cg13061637; cg06058891; cg23214267; cg16998537; cg12041848; cg05852008	-972; -939; -383; -347; -344; -294; -187; 60	chr20; chr20; chr20; chr20; chr20; chr20; chr20; chr20	46893870; 46893903; 46894459; 46894495; 46894498; 46894548; 46894655; 46894902	N_Shore; N_Shore; N_Shore; N_Shore; N_Shore; N_Shore; Island; Island
hsa-miR-3616-5p	cg26717476; cg01585717; cg13061637; cg06058891; cg23214267; cg16998537; cg12041848; cg05852008	-972; -939; -383; -347; -344; -294; -187; 60	chr20; chr20; chr20; chr20; chr20; chr20; chr20; chr20	46893870; 46893903; 46894459; 46894495; 46894498; 46894548; 46894655; 46894902	N_Shore; N_Shore; N_Shore; N_Shore; N_Shore; N_Shore; Island; Island
hsa-miR-3618	cg18251360; cg18306246; cg09945120; cg26372423	-450; -356; -290; -272	chr22; chr22; chr22; chr22	20079790; 20079884; 20079950; 20079968	N_Shore; Island; Island; Island
hsa-miR-362-3p	cg04341767; cg01207755; cg03705894; cg16734817; cg23951868; cg20015269; cg25427918; cg00264378; cg21911363; cg17811760	-228; -198; -188; -185; -172; -90; -80; 50; 75; 355	chrX; chrX; chrX; chrX; chrX; chrX; chrX; chrX; chrX; chrX	49922418; 49922448; 49922458; 49922461; 49922474; 49922556; 49922566; 49922696; 49922721; 49923001	Island; Island; Island; Island; Island; Island; Island; Island; Island; Island
hsa-miR-362-5p	cg04341767; cg01207755; cg03705894; cg16734817; cg23951868; cg20015269; cg25427918; cg00264378; cg21911363; cg17811760	-228; -198; -188; -185; -172; -90; -80; 50; 75; 355	chrX; chrX; chrX; chrX; chrX; chrX; chrX; chrX; chrX; chrX	49922418; 49922448; 49922458; 49922461; 49922474; 49922556; 49922566; 49922696; 49922721; 49923001	Island; Island; Island; Island; Island; Island; Island; Island; Island; Island
hsa-miR-3620-3p	cg19233769; cg12525736; cg21539371; cg26430382; cg18167715; cg16582344; cg26431312; cg02480931; cg08264704; cg00035249; cg06155802; cg06347212; cg05650458	-541; -507; -398; -393; -232; -215; -197; -26; -8; 59; 61; 254; 342	chr1; chr1; chr1; chr1; chr1; chr1; chr1; chr1; chr1; chr1; chr1; chr1; chr1	228082180; 228082214; 228082323; 228082328; 228082489; 228082506; 228082524; 228082695; 228082713; 228082780; 228082782; 228082975; 228083063	Island; Island; Island; Island; Island; Island; Island; Island; Island; Island; Island; Island; Island
hsa-miR-3620-5p	cg19233769; cg12525736; cg21539371; cg26430382; cg18167715; cg16582344; cg26431312; cg02480931; cg08264704; cg00035249; cg06155802; cg06347212; cg05650458	-541; -507; -398; -393; -232; -215; -197; -26; -8; 59; 61; 254; 342	chr1; chr1; chr1; chr1; chr1; chr1; chr1; chr1; chr1; chr1; chr1; chr1; chr1	228082180; 228082214; 228082323; 228082328; 228082489; 228082506; 228082524; 228082695; 228082713; 228082780; 228082782; 228082975; 228083063	Island; Island; Island; Island; Island; Island; Island; Island; Island; Island; Island; Island; Island
hsa-miR-3621	cg14417917; cg06574229; cg08300899; cg22580065; cg14117166; cg13696351; cg18894938	-1686; -981; -658; -154; -132; 265; 394	chr9; chr9; chr9; chr9; chr9; chr9; chr9	137171116; 137170411; 137170088; 137169584; 137169562; 137169165; 137169036	S_Shore; Island; Island; Island; Island; Island; Island
hsa-miR-363-3p	cg11674735; cg20086286	115; 219	chrX; chrX	134173927; 134173823	S_Shore; S_Shore
hsa-miR-363-5p	cg11674735; cg20086286	115; 219	chrX; chrX	134173927; 134173823	S_Shore; S_Shore
hsa-miR-3646	cg23834593; cg08314996; cg16121136; cg24084358; cg06126829; cg06640637; cg20848979; cg22958104; cg16221969; cg23792485; cg21081369	-418; -239; -129; -62; -18; -14; 0; 9; 56; 115; 241	chr20; chr20; chr20; chr20; chr20; chr20; chr20; chr20; chr20; chr20; chr20	44355280; 44355459; 44355569; 44355636; 44355680; 44355684; 44355698; 44355707; 44355754; 44355813; 44355939	NA
hsa-miR-3650	cg01796228; cg18113151; cg09524271; cg05912079	-714; -627; -623; 123	chr5; chr5; chr5; chr5	38596118; 38596031; 38596027; 38595281	NA
hsa-miR-3651	cg04263936; cg21205276; cg00873521; cg14033686; cg14134054; cg25358410; cg07027685	-316; -255; -154; -76; 137; 213; 239	chr9; chr9; chr9; chr9; chr9; chr9; chr9	92294010; 92293949; 92293848; 92293770; 92293557; 92293481; 92293455	Island; Island; Island; Island; Island; Island; N_Shore
hsa-miR-3652	cg03621100; cg22356934; cg00414398; cg16085042; cg10156544; cg04602207; cg20482337; cg22699062; cg16721058	-1268; -892; -820; -230; -171; -164; 103; 179; 383	chr12; chr12; chr12; chr12; chr12; chr12; chr12; chr12; chr12	103929141; 103929517; 103929589; 103930179; 103930238; 103930245; 103930512; 103930588; 103930792	N_Shore; Island; Island; Island; Island; Island; Island; Island; Island
hsa-miR-3653-3p	cg20249462; cg08693206; cg00350247; cg21946940; cg21882650; cg16219178; cg12990803; cg12282830; cg25337570; cg04329069	-225; -144; -141; -139; -118; -91; -71; 112; 117; 316	chr22; chr22; chr22; chr22; chr22; chr22; chr22; chr22; chr22; chr22	29388789; 29388708; 29388705; 29388703; 29388682; 29388655; 29388635; 29388452; 29388447; 29388248	Island; Island; Island; Island; Island; Island; Island; Island; Island; Island
hsa-miR-3653-5p	cg20249462; cg08693206; cg00350247; cg21946940; cg21882650; cg16219178; cg12990803; cg12282830; cg25337570; cg04329069	-225; -144; -141; -139; -118; -91; -71; 112; 117; 316	chr22; chr22; chr22; chr22; chr22; chr22; chr22; chr22; chr22; chr22	29388789; 29388708; 29388705; 29388703; 29388682; 29388655; 29388635; 29388452; 29388447; 29388248	Island; Island; Island; Island; Island; Island; Island; Island; Island; Island
hsa-miR-3654	cg00032852; cg08734988; cg18047684; cg19632026; cg18987274; cg11369172; cg25824265; cg07590705; cg02204578	-286; -249; -196; -153; -116; -93; 29; 336; 447	chr7; chr7; chr7; chr7; chr7; chr7; chr7; chr7; chr7	133082372; 133082335; 133082282; 133082239; 133082202; 133082179; 133082057; 133081750; 133081639	S_Shore; Island; Island; Island; Island; Island; Island; Island; N_Shore
hsa-miR-3655	cg22938576; cg02504326; cg20713439; cg15537433; cg16577123; cg25597233; cg05148093; cg25691754; cg11232610; cg09507928; cg18004175	-680; -488; -325; -321; -182; -180; -139; -62; -32; 71; 177	chr5; chr5; chr5; chr5; chr5; chr5; chr5; chr5; chr5; chr5; chr5	140647148; 140647340; 140647503; 140647507; 140647646; 140647648; 140647689; 140647766; 140647796; 140647899; 140648005	N_Shore; Island; Island; Island; Island; Island; Island; Island; Island; Island; S_Shore
hsa-miR-3656	cg06425430; cg05223675; cg03890344; cg22012333; cg16260343; cg10861554; cg15222709; cg22307649; cg26101560; cg24962978; cg11054882	-697; -552; -507; -478; -357; -325; -321; -304; -266; -196; 103	chr11; chr11; chr11; chr11; chr11; chr11; chr11; chr11; chr11; chr11; chr11	119018068; 119018213; 119018258; 119018287; 119018408; 119018440; 119018444; 119018461; 119018499; 119018569; 119018868	N_Shore; Island; Island; Island; Island; Island; Island; Island; Island; Island; Island
hsa-miR-3657	cg04001726; cg07706687; cg10294200; cg19878849; cg20884502; cg09949429; cg24102601; cg01030173; cg20979926; cg04623168	-457; -448; -319; -163; -119; -117; -101; -71; -37; 326	chr12; chr12; chr12; chr12; chr12; chr12; chr12; chr12; chr12; chr12	112109239; 112109230; 112109101; 112108945; 112108901; 112108899; 112108883; 112108853; 112108819; 112108456	S_Shore; S_Shore; S_Shore; S_Shore; Island; Island; Island; Island; Island; Island
hsa-miR-3657-5p	cg04001726; cg07706687; cg10294200; cg19878849; cg20884502; cg09949429; cg24102601; cg01030173; cg20979926; cg04623168	-457; -448; -319; -163; -119; -117; -101; -71; -37; 326	chr12; chr12; chr12; chr12; chr12; chr12; chr12; chr12; chr12; chr12	112109239; 112109230; 112109101; 112108945; 112108901; 112108899; 112108883; 112108853; 112108819; 112108456	S_Shore; S_Shore; S_Shore; S_Shore; Island; Island; Island; Island; Island; Island
hsa-miR-3658	cg19259013; cg15781625; cg27447557; cg06975592; cg03036064; cg16815379	-1589; -198; -55; 5; 233; 321	chr1; chr1; chr1; chr1; chr1; chr1	165826026; 165827417; 165827560; 165827620; 165827848; 165827936	N_Shore; Island; Island; Island; Island; Island
hsa-miR-3658-3p	cg19259013; cg15781625; cg27447557; cg06975592; cg03036064; cg16815379	-1589; -198; -55; 5; 233; 321	chr1; chr1; chr1; chr1; chr1; chr1	165826026; 165827417; 165827560; 165827620; 165827848; 165827936	N_Shore; Island; Island; Island; Island; Island
hsa-miR-3659	cg08599259; cg19769760; cg13193455; cg18451114; cg18755829; cg05336094; cg12714180; cg12789062; cg17412602; cg27537203	-1872; -1700; -1350; -1128; -575; -567; -555; -142; 24; 440	chr1; chr1; chr1; chr1; chr1; chr1; chr1; chr1; chr1; chr1	38045261; 38045433; 38045783; 38046005; 38046558; 38046566; 38046578; 38046991; 38047157; 38047573	Island; Island; Island; Island; Island; Island; Island; Island; Island; Island
hsa-miR-365a-3p	cg16694702; cg07466085; cg02323652; cg22240667	-1321; -506; 11; 139	chr16; chr16; chr16; chr16	14300959; 14301774; 14302291; 14302419	N_Shore; Island; Island; Island
hsa-miR-365a-5p	cg16694702; cg07466085; cg02323652; cg22240667	-1321; -506; 11; 139	chr16; chr16; chr16; chr16	14300959; 14301774; 14302291; 14302419	N_Shore; Island; Island; Island
hsa-miR-365b-3p	cg21915970; cg23892547; cg20286236	-417; -176; 430	chr17; chr17; chr17	31558806; 31559047; 31559653	N_Shore; Island; Island
hsa-miR-365b-5p	cg21915970; cg23892547; cg20286236	-417; -176; 430	chr17; chr17; chr17	31558806; 31559047; 31559653	N_Shore; Island; Island
hsa-miR-3662	cg03740333; cg17572221; cg06444723; cg24558204; cg11282474; cg06032329; cg05472265; cg24665839; cg03340261; cg21148128	-961; -248; -242; -221; -184; -181; -48; 27; 56; 206	chr6; chr6; chr6; chr6; chr6; chr6; chr6; chr6; chr6; chr6	135055779; 135055066; 135055060; 135055039; 135055002; 135054999; 135054866; 135054791; 135054762; 135054612	S_Shore; S_Shore; S_Shore; S_Shore; Island; Island; Island; Island; Island; Island
hsa-miR-3663-3p	cg09923293	434	chr10	117168620	Island
hsa-miR-3663-5p	cg09923293	434	chr10	117168620	Island
hsa-miR-3664-3p	cg08436756; cg16108726	135; 244	chr11; chr11	70935013; 70934904	NA
hsa-miR-3664-5p	cg08436756; cg16108726	135; 244	chr11; chr11	70935013; 70934904	NA
hsa-miR-3666	cg11655629; cg03099482; cg08441931; cg08121514; cg20908936; cg14385337; cg24494316; cg03793066; cg24490630	-1527; -1015; -923; -288; -141; -139; 314; 463; 482	chr7; chr7; chr7; chr7; chr7; chr7; chr7; chr7; chr7	114084809; 114085321; 114085413; 114086048; 114086195; 114086197; 114086650; 114086799; 114086818	N_Shore; Island; Island; Island; Island; Island; Island; Island; Island
hsa-miR-367-3p	cg25722178; cg12093220; cg14719129; cg02875879	-1821; -840; 19; 460	chr4; chr4; chr4; chr4	112650519; 112649538; 112648679; 112648238	NA
hsa-miR-367-5p	cg25722178; cg12093220; cg14719129; cg02875879	-1821; -840; 19; 460	chr4; chr4; chr4; chr4	112650519; 112649538; 112648679; 112648238	NA
hsa-miR-3671	cg04924028; cg20301308; cg15620028; cg09473383; cg05968270; cg14029283	-1969; -1314; -423; -402; -74; 70	chr1; chr1; chr1; chr1; chr1; chr1	65069714; 65069059; 65068168; 65068147; 65067819; 65067675	S_Shore; S_Shore; Island; Island; N_Shore; N_Shore
hsa-miR-3675-3p	cg15907146; cg04786201	-323; 210	chr1; chr1	16859643; 16859110	Island; N_Shore
hsa-miR-3675-5p	cg15907146; cg04786201	-323; 210	chr1; chr1	16859643; 16859110	Island; N_Shore
hsa-miR-3677-3p	cg16357719; cg08301299; cg00668442; cg27129286; cg05351219; cg06728335; cg26486377; cg01555029; cg27202017; cg07608088; cg05284480; cg06314129	-944; -633; -248; -246; -217; -182; -170; -117; 67; 132; 160; 332	chr16; chr16; chr16; chr16; chr16; chr16; chr16; chr16; chr16; chr16; chr16; chr16	2267537; 2267848; 2268233; 2268235; 2268264; 2268299; 2268311; 2268364; 2268548; 2268613; 2268641; 2268813	Island; Island; Island; Island; Island; Island; Island; Island; Island; Island; Island; Island
hsa-miR-3677-5p	cg16357719; cg08301299; cg00668442; cg27129286; cg05351219; cg06728335; cg26486377; cg01555029; cg27202017; cg07608088; cg05284480; cg06314129	-944; -633; -248; -246; -217; -182; -170; -117; 67; 132; 160; 332	chr16; chr16; chr16; chr16; chr16; chr16; chr16; chr16; chr16; chr16; chr16; chr16	2267537; 2267848; 2268233; 2268235; 2268264; 2268299; 2268311; 2268364; 2268548; 2268613; 2268641; 2268813	Island; Island; Island; Island; Island; Island; Island; Island; Island; Island; Island; Island
hsa-miR-3679-3p	cg11575238; cg27525248; cg21195059; cg08135327	-192; 71; 140; 457	chr2; chr2; chr2; chr2	134119742; 134120005; 134120074; 134120391	N_Shore; Island; Island; Island
hsa-miR-3679-5p	cg11575238; cg27525248; cg21195059; cg08135327	-192; 71; 140; 457	chr2; chr2; chr2; chr2	134119742; 134120005; 134120074; 134120391	N_Shore; Island; Island; Island
hsa-miR-3680-3p	cg06113298; cg03323695; cg05796223; cg09961550; cg27462867; cg00046041	-1059; -1034; -946; -173; 254; 272	chr16; chr16; chr16; chr16; chr16; chr16	21521513; 21521488; 21521400; 21520627; 21520200; 21520182	S_Shore; S_Shore; S_Shore; Island; Island; Island
hsa-miR-3680-5p	cg06113298; cg03323695; cg05796223; cg09961550; cg27462867; cg00046041	-1059; -1034; -946; -173; 254; 272	chr16; chr16; chr16; chr16; chr16; chr16	21521513; 21521488; 21521400; 21520627; 21520200; 21520182	S_Shore; S_Shore; S_Shore; Island; Island; Island
hsa-miR-3681-3p	cg23869047; cg01345365	-486; 15	chr2; chr2	12022992; 12023493	NA
hsa-miR-3681-5p	cg23869047; cg01345365	-486; 15	chr2; chr2	12022992; 12023493	NA
hsa-miR-3682-3p	cg11939825; cg10124812; cg19664945; cg12451530; cg00701946; cg13356253; cg19878627; cg08611810; cg05414908; cg19961545; cg14832904; cg01876338; cg19592277	-454; -419; -245; -111; -102; -91; -86; -80; -75; 32; 70; 90; 244	chr2; chr2; chr2; chr2; chr2; chr2; chr2; chr2; chr2; chr2; chr2; chr2; chr2	53860415; 53860380; 53860206; 53860072; 53860063; 53860052; 53860047; 53860041; 53860036; 53859929; 53859891; 53859871; 53859717	S_Shore; S_Shore; S_Shore; Island; Island; Island; Island; Island; Island; Island; Island; Island; Island
hsa-miR-3682-5p	cg11939825; cg10124812; cg19664945; cg12451530; cg00701946; cg13356253; cg19878627; cg08611810; cg05414908; cg19961545; cg14832904; cg01876338; cg19592277	-454; -419; -245; -111; -102; -91; -86; -80; -75; 32; 70; 90; 244	chr2; chr2; chr2; chr2; chr2; chr2; chr2; chr2; chr2; chr2; chr2; chr2; chr2	53860415; 53860380; 53860206; 53860072; 53860063; 53860052; 53860047; 53860041; 53860036; 53859929; 53859891; 53859871; 53859717	S_Shore; S_Shore; S_Shore; Island; Island; Island; Island; Island; Island; Island; Island; Island; Island
hsa-miR-3684	cg03730969; cg25893515; cg04787407; cg04750593; cg15381708	-816; -495; -360; 131; 153	chr4; chr4; chr4; chr4; chr4	98994904; 98995225; 98995360; 98995851; 98995873	N_Shore; Island; Island; Island; Island
hsa-miR-3688-3p	cg15258265; cg17548431; cg11382291; cg22582392; cg25487370; cg08589776	-965; -727; -528; -351; -114; 189	chr4; chr4; chr4; chr4; chr4; chr4	159103085; 159103323; 159103522; 159103699; 159103936; 159104239	Island; Island; Island; Island; Island; Island
hsa-miR-3688-5p	cg15258265; cg17548431; cg11382291; cg22582392; cg25487370; cg08589776	-965; -727; -528; -351; -114; 189	chr4; chr4; chr4; chr4; chr4; chr4	159103085; 159103323; 159103522; 159103699; 159103936; 159104239	Island; Island; Island; Island; Island; Island
hsa-miR-369-3p	cg00764369; cg10515315; cg15991553; cg23870378; cg14034270; cg16567044; cg10540302; cg02313552; cg02982753; cg02888166; cg24089209; cg16738180; cg19643803; cg10943497; cg10065153; cg09280976; cg20952167; cg12967319; cg04304932; cg04576764; cg25836301; cg09926418; cg23176399; cg05711886; cg15419911	-1898; -1737; -1587; -1386; -1354; -1318; -1274; -1166; -1044; -1014; -995; -985; -954; -883; -852; -767; -521; -457; -326; -305; -148; -62; 189; 226; 418	chr14; chr14; chr14; chr14; chr14; chr14; chr14; chr14; chr14; chr14; chr14; chr14; chr14; chr14; chr14; chr14; chr14; chr14; chr14; chr14; chr14; chr14; chr14; chr14; chr14	100824219; 100824380; 100824530; 100824731; 100824763; 100824799; 100824843; 100824951; 100825073; 100825103; 100825122; 100825132; 100825163; 100825234; 100825265; 100825350; 100825596; 100825660; 100825791; 100825812; 100825969; 100826055; 100826306; 100826343; 100826535	Island; Island; Island; N_Shore; N_Shore; N_Shore; N_Shore; N_Shore; N_Shore; N_Shore; N_Shore; N_Shore; N_Shore; N_Shore; N_Shore; N_Shore; N_Shore; N_Shore; Island; Island; Island; Island; Island; Island; Island
hsa-miR-369-5p	cg00764369; cg10515315; cg15991553; cg23870378; cg14034270; cg16567044; cg10540302; cg02313552; cg02982753; cg02888166; cg24089209; cg16738180; cg19643803; cg10943497; cg10065153; cg09280976; cg20952167; cg12967319; cg04304932; cg04576764; cg25836301; cg09926418; cg23176399; cg05711886; cg15419911	-1898; -1737; -1587; -1386; -1354; -1318; -1274; -1166; -1044; -1014; -995; -985; -954; -883; -852; -767; -521; -457; -326; -305; -148; -62; 189; 226; 418	chr14; chr14; chr14; chr14; chr14; chr14; chr14; chr14; chr14; chr14; chr14; chr14; chr14; chr14; chr14; chr14; chr14; chr14; chr14; chr14; chr14; chr14; chr14; chr14; chr14	100824219; 100824380; 100824530; 100824731; 100824763; 100824799; 100824843; 100824951; 100825073; 100825103; 100825122; 100825132; 100825163; 100825234; 100825265; 100825350; 100825596; 100825660; 100825791; 100825812; 100825969; 100826055; 100826306; 100826343; 100826535	Island; Island; Island; N_Shore; N_Shore; N_Shore; N_Shore; N_Shore; N_Shore; N_Shore; N_Shore; N_Shore; N_Shore; N_Shore; N_Shore; N_Shore; N_Shore; N_Shore; Island; Island; Island; Island; Island; Island; Island
hsa-miR-3691-3p	cg17926000; cg26165608; cg15638207; cg14242460; cg02479100; cg14823080; cg17107193; cg15669273; cg09085698; cg17740406; cg23817779; cg10388442; cg03585598	-1043; -855; -586; -532; -499; -497; -464; -432; -342; -117; -72; 24; 310	chr6; chr6; chr6; chr6; chr6; chr6; chr6; chr6; chr6; chr6; chr6; chr6; chr6	5261784; 5261596; 5261327; 5261273; 5261240; 5261238; 5261205; 5261173; 5261083; 5260858; 5260813; 5260717; 5260431	S_Shore; Island; Island; Island; Island; Island; Island; Island; Island; Island; Island; Island; N_Shore
hsa-miR-3691-5p	cg17926000; cg26165608; cg15638207; cg14242460; cg02479100; cg14823080; cg17107193; cg15669273; cg09085698; cg17740406; cg23817779; cg10388442; cg03585598	-1043; -855; -586; -532; -499; -497; -464; -432; -342; -117; -72; 24; 310	chr6; chr6; chr6; chr6; chr6; chr6; chr6; chr6; chr6; chr6; chr6; chr6; chr6	5261784; 5261596; 5261327; 5261273; 5261240; 5261238; 5261205; 5261173; 5261083; 5260858; 5260813; 5260717; 5260431	S_Shore; Island; Island; Island; Island; Island; Island; Island; Island; Island; Island; Island; N_Shore
hsa-miR-3692-3p	cg02332782; cg00502442; cg01112643; cg25661132; cg02079880; cg15401922; cg24443054	-707; -337; -14; 199; 206; 209; 274	chr6; chr6; chr6; chr6; chr6; chr6; chr6	157380491; 157380861; 157381184; 157381397; 157381404; 157381407; 157381472	Island; Island; Island; Island; Island; Island; Island
hsa-miR-3692-5p	cg02332782; cg00502442; cg01112643; cg25661132; cg02079880; cg15401922; cg24443054	-707; -337; -14; 199; 206; 209; 274	chr6; chr6; chr6; chr6; chr6; chr6; chr6	157380491; 157380861; 157381184; 157381397; 157381404; 157381407; 157381472	Island; Island; Island; Island; Island; Island; Island
hsa-miR-370-3p	cg00764369; cg10515315; cg15991553; cg23870378; cg14034270; cg16567044; cg10540302; cg02313552; cg02982753; cg02888166; cg24089209; cg16738180; cg19643803; cg10943497; cg10065153; cg09280976; cg20952167; cg12967319; cg04304932; cg04576764; cg25836301; cg09926418; cg23176399; cg05711886; cg15419911	-1898; -1737; -1587; -1386; -1354; -1318; -1274; -1166; -1044; -1014; -995; -985; -954; -883; -852; -767; -521; -457; -326; -305; -148; -62; 189; 226; 418	chr14; chr14; chr14; chr14; chr14; chr14; chr14; chr14; chr14; chr14; chr14; chr14; chr14; chr14; chr14; chr14; chr14; chr14; chr14; chr14; chr14; chr14; chr14; chr14; chr14	100824219; 100824380; 100824530; 100824731; 100824763; 100824799; 100824843; 100824951; 100825073; 100825103; 100825122; 100825132; 100825163; 100825234; 100825265; 100825350; 100825596; 100825660; 100825791; 100825812; 100825969; 100826055; 100826306; 100826343; 100826535	Island; Island; Island; N_Shore; N_Shore; N_Shore; N_Shore; N_Shore; N_Shore; N_Shore; N_Shore; N_Shore; N_Shore; N_Shore; N_Shore; N_Shore; N_Shore; N_Shore; Island; Island; Island; Island; Island; Island; Island
hsa-miR-370-5p	cg00764369; cg10515315; cg15991553; cg23870378; cg14034270; cg16567044; cg10540302; cg02313552; cg02982753; cg02888166; cg24089209; cg16738180; cg19643803; cg10943497; cg10065153; cg09280976; cg20952167; cg12967319; cg04304932; cg04576764; cg25836301; cg09926418; cg23176399; cg05711886; cg15419911	-1898; -1737; -1587; -1386; -1354; -1318; -1274; -1166; -1044; -1014; -995; -985; -954; -883; -852; -767; -521; -457; -326; -305; -148; -62; 189; 226; 418	chr14; chr14; chr14; chr14; chr14; chr14; chr14; chr14; chr14; chr14; chr14; chr14; chr14; chr14; chr14; chr14; chr14; chr14; chr14; chr14; chr14; chr14; chr14; chr14; chr14	100824219; 100824380; 100824530; 100824731; 100824763; 100824799; 100824843; 100824951; 100825073; 100825103; 100825122; 100825132; 100825163; 100825234; 100825265; 100825350; 100825596; 100825660; 100825791; 100825812; 100825969; 100826055; 100826306; 100826343; 100826535	Island; Island; Island; N_Shore; N_Shore; N_Shore; N_Shore; N_Shore; N_Shore; N_Shore; N_Shore; N_Shore; N_Shore; N_Shore; N_Shore; N_Shore; N_Shore; N_Shore; Island; Island; Island; Island; Island; Island; Island
hsa-miR-3714	cg01781018; cg23220897; cg18751573; cg07079828; cg02356435; cg15863826; cg12438842; cg03585549; cg12112073; cg08542227; cg14577430; cg11598976; cg06679572	-1931; -1785; -1591; -1446; -961; -786; -335; -159; -156; -154; -144; 180; 348	chr3; chr3; chr3; chr3; chr3; chr3; chr3; chr3; chr3; chr3; chr3; chr3; chr3	16883070; 16883216; 16883410; 16883555; 16884040; 16884215; 16884666; 16884842; 16884845; 16884847; 16884857; 16885181; 16885349	N_Shore; N_Shore; N_Shore; N_Shore; Island; Island; Island; Island; Island; Island; Island; Island; Island
hsa-miR-371a-3p	cg17365367	-215	chr19	53786757	NA
hsa-miR-371a-5p	cg17365367	-215	chr19	53786757	NA
hsa-miR-371b-3p	cg03212634; cg23072571; cg15471981; cg10200169; cg09484214; cg18403970; cg01975502; cg08239565	-819; -559; -523; 225; 334; 369; 402; 423	chr19; chr19; chr19; chr19; chr19; chr19; chr19; chr19	53788984; 53788724; 53788688; 53787940; 53787831; 53787796; 53787763; 53787742	NA
hsa-miR-371b-5p	cg03212634; cg23072571; cg15471981; cg10200169; cg09484214; cg18403970; cg01975502; cg08239565	-819; -559; -523; 225; 334; 369; 402; 423	chr19; chr19; chr19; chr19; chr19; chr19; chr19; chr19	53788984; 53788724; 53788688; 53787940; 53787831; 53787796; 53787763; 53787742	NA
hsa-miR-372-3p	cg17365367	-215	chr19	53786757	NA
hsa-miR-372-5p	cg17365367	-215	chr19	53786757	NA
hsa-miR-373-3p	cg17365367	-215	chr19	53786757	NA
hsa-miR-373-5p	cg17365367	-215	chr19	53786757	NA
hsa-miR-374a-3p	cg04667267; cg19487868; cg07823797; cg10575170; cg09354738	-100; -89; -54; -48; 221	chrX; chrX; chrX; chrX; chrX	74293629; 74293618; 74293583; 74293577; 74293308	S_Shore; S_Shore; S_Shore; S_Shore; S_Shore
hsa-miR-374a-5p	cg04667267; cg19487868; cg07823797; cg10575170; cg09354738	-100; -89; -54; -48; 221	chrX; chrX; chrX; chrX; chrX	74293629; 74293618; 74293583; 74293577; 74293308	S_Shore; S_Shore; S_Shore; S_Shore; S_Shore
hsa-miR-374b-3p	cg04667267; cg19487868; cg07823797; cg10575170; cg09354738	-100; -89; -54; -48; 221	chrX; chrX; chrX; chrX; chrX	74293629; 74293618; 74293583; 74293577; 74293308	S_Shore; S_Shore; S_Shore; S_Shore; S_Shore
hsa-miR-374b-5p	cg04667267; cg19487868; cg07823797; cg10575170; cg09354738	-100; -89; -54; -48; 221	chrX; chrX; chrX; chrX; chrX	74293629; 74293618; 74293583; 74293577; 74293308	S_Shore; S_Shore; S_Shore; S_Shore; S_Shore
hsa-miR-375	cg26394220; cg01822124; cg02257674; cg06214770; cg04348419; cg14358282; cg21615583; cg00705280; cg00218620; cg00215432; cg22306928; cg23022574	-1227; -954; -847; -705; -368; 70; 186; 205; 238; 261; 274; 480	chr2; chr2; chr2; chr2; chr2; chr2; chr2; chr2; chr2; chr2; chr2; chr2	219003203; 219002930; 219002823; 219002681; 219002344; 219001906; 219001790; 219001771; 219001738; 219001715; 219001702; 219001496	Island; Island; Island; Island; Island; Island; Island; Island; Island; Island; Island; Island
hsa-miR-376a-2-5p	cg00764369; cg10515315; cg15991553; cg23870378; cg14034270; cg16567044; cg10540302; cg02313552; cg02982753; cg02888166; cg24089209; cg16738180; cg19643803; cg10943497; cg10065153; cg09280976; cg20952167; cg12967319; cg04304932; cg04576764; cg25836301; cg09926418; cg23176399; cg05711886; cg15419911	-1898; -1737; -1587; -1386; -1354; -1318; -1274; -1166; -1044; -1014; -995; -985; -954; -883; -852; -767; -521; -457; -326; -305; -148; -62; 189; 226; 418	chr14; chr14; chr14; chr14; chr14; chr14; chr14; chr14; chr14; chr14; chr14; chr14; chr14; chr14; chr14; chr14; chr14; chr14; chr14; chr14; chr14; chr14; chr14; chr14; chr14	100824219; 100824380; 100824530; 100824731; 100824763; 100824799; 100824843; 100824951; 100825073; 100825103; 100825122; 100825132; 100825163; 100825234; 100825265; 100825350; 100825596; 100825660; 100825791; 100825812; 100825969; 100826055; 100826306; 100826343; 100826535	Island; Island; Island; N_Shore; N_Shore; N_Shore; N_Shore; N_Shore; N_Shore; N_Shore; N_Shore; N_Shore; N_Shore; N_Shore; N_Shore; N_Shore; N_Shore; N_Shore; Island; Island; Island; Island; Island; Island; Island
hsa-miR-376a-3p	cg00764369; cg10515315; cg15991553; cg23870378; cg14034270; cg16567044; cg10540302; cg02313552; cg02982753; cg02888166; cg24089209; cg16738180; cg19643803; cg10943497; cg10065153; cg09280976; cg20952167; cg12967319; cg04304932; cg04576764; cg25836301; cg09926418; cg23176399; cg05711886; cg15419911	-1898; -1737; -1587; -1386; -1354; -1318; -1274; -1166; -1044; -1014; -995; -985; -954; -883; -852; -767; -521; -457; -326; -305; -148; -62; 189; 226; 418	chr14; chr14; chr14; chr14; chr14; chr14; chr14; chr14; chr14; chr14; chr14; chr14; chr14; chr14; chr14; chr14; chr14; chr14; chr14; chr14; chr14; chr14; chr14; chr14; chr14	100824219; 100824380; 100824530; 100824731; 100824763; 100824799; 100824843; 100824951; 100825073; 100825103; 100825122; 100825132; 100825163; 100825234; 100825265; 100825350; 100825596; 100825660; 100825791; 100825812; 100825969; 100826055; 100826306; 100826343; 100826535	Island; Island; Island; N_Shore; N_Shore; N_Shore; N_Shore; N_Shore; N_Shore; N_Shore; N_Shore; N_Shore; N_Shore; N_Shore; N_Shore; N_Shore; N_Shore; N_Shore; Island; Island; Island; Island; Island; Island; Island
hsa-miR-376a-5p	cg00764369; cg10515315; cg15991553; cg23870378; cg14034270; cg16567044; cg10540302; cg02313552; cg02982753; cg02888166; cg24089209; cg16738180; cg19643803; cg10943497; cg10065153; cg09280976; cg20952167; cg12967319; cg04304932; cg04576764; cg25836301; cg09926418; cg23176399; cg05711886; cg15419911	-1898; -1737; -1587; -1386; -1354; -1318; -1274; -1166; -1044; -1014; -995; -985; -954; -883; -852; -767; -521; -457; -326; -305; -148; -62; 189; 226; 418	chr14; chr14; chr14; chr14; chr14; chr14; chr14; chr14; chr14; chr14; chr14; chr14; chr14; chr14; chr14; chr14; chr14; chr14; chr14; chr14; chr14; chr14; chr14; chr14; chr14	100824219; 100824380; 100824530; 100824731; 100824763; 100824799; 100824843; 100824951; 100825073; 100825103; 100825122; 100825132; 100825163; 100825234; 100825265; 100825350; 100825596; 100825660; 100825791; 100825812; 100825969; 100826055; 100826306; 100826343; 100826535	Island; Island; Island; N_Shore; N_Shore; N_Shore; N_Shore; N_Shore; N_Shore; N_Shore; N_Shore; N_Shore; N_Shore; N_Shore; N_Shore; N_Shore; N_Shore; N_Shore; Island; Island; Island; Island; Island; Island; Island
hsa-miR-376b-3p	cg00764369; cg10515315; cg15991553; cg23870378; cg14034270; cg16567044; cg10540302; cg02313552; cg02982753; cg02888166; cg24089209; cg16738180; cg19643803; cg10943497; cg10065153; cg09280976; cg20952167; cg12967319; cg04304932; cg04576764; cg25836301; cg09926418; cg23176399; cg05711886; cg15419911	-1898; -1737; -1587; -1386; -1354; -1318; -1274; -1166; -1044; -1014; -995; -985; -954; -883; -852; -767; -521; -457; -326; -305; -148; -62; 189; 226; 418	chr14; chr14; chr14; chr14; chr14; chr14; chr14; chr14; chr14; chr14; chr14; chr14; chr14; chr14; chr14; chr14; chr14; chr14; chr14; chr14; chr14; chr14; chr14; chr14; chr14	100824219; 100824380; 100824530; 100824731; 100824763; 100824799; 100824843; 100824951; 100825073; 100825103; 100825122; 100825132; 100825163; 100825234; 100825265; 100825350; 100825596; 100825660; 100825791; 100825812; 100825969; 100826055; 100826306; 100826343; 100826535	Island; Island; Island; N_Shore; N_Shore; N_Shore; N_Shore; N_Shore; N_Shore; N_Shore; N_Shore; N_Shore; N_Shore; N_Shore; N_Shore; N_Shore; N_Shore; N_Shore; Island; Island; Island; Island; Island; Island; Island
hsa-miR-376b-5p	cg00764369; cg10515315; cg15991553; cg23870378; cg14034270; cg16567044; cg10540302; cg02313552; cg02982753; cg02888166; cg24089209; cg16738180; cg19643803; cg10943497; cg10065153; cg09280976; cg20952167; cg12967319; cg04304932; cg04576764; cg25836301; cg09926418; cg23176399; cg05711886; cg15419911	-1898; -1737; -1587; -1386; -1354; -1318; -1274; -1166; -1044; -1014; -995; -985; -954; -883; -852; -767; -521; -457; -326; -305; -148; -62; 189; 226; 418	chr14; chr14; chr14; chr14; chr14; chr14; chr14; chr14; chr14; chr14; chr14; chr14; chr14; chr14; chr14; chr14; chr14; chr14; chr14; chr14; chr14; chr14; chr14; chr14; chr14	100824219; 100824380; 100824530; 100824731; 100824763; 100824799; 100824843; 100824951; 100825073; 100825103; 100825122; 100825132; 100825163; 100825234; 100825265; 100825350; 100825596; 100825660; 100825791; 100825812; 100825969; 100826055; 100826306; 100826343; 100826535	Island; Island; Island; N_Shore; N_Shore; N_Shore; N_Shore; N_Shore; N_Shore; N_Shore; N_Shore; N_Shore; N_Shore; N_Shore; N_Shore; N_Shore; N_Shore; N_Shore; Island; Island; Island; Island; Island; Island; Island
hsa-miR-376c-3p	cg00764369; cg10515315; cg15991553; cg23870378; cg14034270; cg16567044; cg10540302; cg02313552; cg02982753; cg02888166; cg24089209; cg16738180; cg19643803; cg10943497; cg10065153; cg09280976; cg20952167; cg12967319; cg04304932; cg04576764; cg25836301; cg09926418; cg23176399; cg05711886; cg15419911	-1898; -1737; -1587; -1386; -1354; -1318; -1274; -1166; -1044; -1014; -995; -985; -954; -883; -852; -767; -521; -457; -326; -305; -148; -62; 189; 226; 418	chr14; chr14; chr14; chr14; chr14; chr14; chr14; chr14; chr14; chr14; chr14; chr14; chr14; chr14; chr14; chr14; chr14; chr14; chr14; chr14; chr14; chr14; chr14; chr14; chr14	100824219; 100824380; 100824530; 100824731; 100824763; 100824799; 100824843; 100824951; 100825073; 100825103; 100825122; 100825132; 100825163; 100825234; 100825265; 100825350; 100825596; 100825660; 100825791; 100825812; 100825969; 100826055; 100826306; 100826343; 100826535	Island; Island; Island; N_Shore; N_Shore; N_Shore; N_Shore; N_Shore; N_Shore; N_Shore; N_Shore; N_Shore; N_Shore; N_Shore; N_Shore; N_Shore; N_Shore; N_Shore; Island; Island; Island; Island; Island; Island; Island
hsa-miR-376c-5p	cg00764369; cg10515315; cg15991553; cg23870378; cg14034270; cg16567044; cg10540302; cg02313552; cg02982753; cg02888166; cg24089209; cg16738180; cg19643803; cg10943497; cg10065153; cg09280976; cg20952167; cg12967319; cg04304932; cg04576764; cg25836301; cg09926418; cg23176399; cg05711886; cg15419911	-1898; -1737; -1587; -1386; -1354; -1318; -1274; -1166; -1044; -1014; -995; -985; -954; -883; -852; -767; -521; -457; -326; -305; -148; -62; 189; 226; 418	chr14; chr14; chr14; chr14; chr14; chr14; chr14; chr14; chr14; chr14; chr14; chr14; chr14; chr14; chr14; chr14; chr14; chr14; chr14; chr14; chr14; chr14; chr14; chr14; chr14	100824219; 100824380; 100824530; 100824731; 100824763; 100824799; 100824843; 100824951; 100825073; 100825103; 100825122; 100825132; 100825163; 100825234; 100825265; 100825350; 100825596; 100825660; 100825791; 100825812; 100825969; 100826055; 100826306; 100826343; 100826535	Island; Island; Island; N_Shore; N_Shore; N_Shore; N_Shore; N_Shore; N_Shore; N_Shore; N_Shore; N_Shore; N_Shore; N_Shore; N_Shore; N_Shore; N_Shore; N_Shore; Island; Island; Island; Island; Island; Island; Island
hsa-miR-377-3p	cg00764369; cg10515315; cg15991553; cg23870378; cg14034270; cg16567044; cg10540302; cg02313552; cg02982753; cg02888166; cg24089209; cg16738180; cg19643803; cg10943497; cg10065153; cg09280976; cg20952167; cg12967319; cg04304932; cg04576764; cg25836301; cg09926418; cg23176399; cg05711886; cg15419911	-1898; -1737; -1587; -1386; -1354; -1318; -1274; -1166; -1044; -1014; -995; -985; -954; -883; -852; -767; -521; -457; -326; -305; -148; -62; 189; 226; 418	chr14; chr14; chr14; chr14; chr14; chr14; chr14; chr14; chr14; chr14; chr14; chr14; chr14; chr14; chr14; chr14; chr14; chr14; chr14; chr14; chr14; chr14; chr14; chr14; chr14	100824219; 100824380; 100824530; 100824731; 100824763; 100824799; 100824843; 100824951; 100825073; 100825103; 100825122; 100825132; 100825163; 100825234; 100825265; 100825350; 100825596; 100825660; 100825791; 100825812; 100825969; 100826055; 100826306; 100826343; 100826535	Island; Island; Island; N_Shore; N_Shore; N_Shore; N_Shore; N_Shore; N_Shore; N_Shore; N_Shore; N_Shore; N_Shore; N_Shore; N_Shore; N_Shore; N_Shore; N_Shore; Island; Island; Island; Island; Island; Island; Island
hsa-miR-377-5p	cg00764369; cg10515315; cg15991553; cg23870378; cg14034270; cg16567044; cg10540302; cg02313552; cg02982753; cg02888166; cg24089209; cg16738180; cg19643803; cg10943497; cg10065153; cg09280976; cg20952167; cg12967319; cg04304932; cg04576764; cg25836301; cg09926418; cg23176399; cg05711886; cg15419911	-1898; -1737; -1587; -1386; -1354; -1318; -1274; -1166; -1044; -1014; -995; -985; -954; -883; -852; -767; -521; -457; -326; -305; -148; -62; 189; 226; 418	chr14; chr14; chr14; chr14; chr14; chr14; chr14; chr14; chr14; chr14; chr14; chr14; chr14; chr14; chr14; chr14; chr14; chr14; chr14; chr14; chr14; chr14; chr14; chr14; chr14	100824219; 100824380; 100824530; 100824731; 100824763; 100824799; 100824843; 100824951; 100825073; 100825103; 100825122; 100825132; 100825163; 100825234; 100825265; 100825350; 100825596; 100825660; 100825791; 100825812; 100825969; 100826055; 100826306; 100826343; 100826535	Island; Island; Island; N_Shore; N_Shore; N_Shore; N_Shore; N_Shore; N_Shore; N_Shore; N_Shore; N_Shore; N_Shore; N_Shore; N_Shore; N_Shore; N_Shore; N_Shore; Island; Island; Island; Island; Island; Island; Island
hsa-miR-378a-3p	cg16786458; cg20563759; cg18547262; cg15219393; cg16344026; cg06051582	-1052; -271; -199; 6; 107; 252	chr5; chr5; chr5; chr5; chr5; chr5	149729257; 149730038; 149730110; 149730315; 149730416; 149730561	N_Shore; Island; Island; Island; Island; Island
hsa-miR-378a-5p	cg16786458; cg20563759; cg18547262; cg15219393; cg16344026; cg06051582	-1052; -271; -199; 6; 107; 252	chr5; chr5; chr5; chr5; chr5; chr5	149729257; 149730038; 149730110; 149730315; 149730416; 149730561	N_Shore; Island; Island; Island; Island; Island
hsa-miR-378d	cg17248603; cg20181482; cg08058217; cg25183890; cg06543761; cg24991001; cg14942134; cg27316993; cg06946942; cg22100228; cg03578886; cg16099476; cg14346035	-1164; -968; -789; -409; -373; -362; -354; -338; -158; -151; 11; 98; 460	chr8; chr8; chr8; chr8; chr8; chr8; chr8; chr8; chr8; chr8; chr8; chr8; chr8	93917802; 93917606; 93917427; 93917047; 93917011; 93917000; 93916992; 93916976; 93916796; 93916789; 93916627; 93916540; 93916178	Island; Island; Island; Island; Island; Island; Island; Island; Island; Island; Island; Island; N_Shore
hsa-miR-378e	cg26503653; cg21771173; cg08862890; cg23338503; cg21233722	-254; -207; 173; 252; 382	chr5; chr5; chr5; chr5; chr5	169637020; 169637067; 169637447; 169637526; 169637656	N_Shore; N_Shore; Island; Island; Island
hsa-miR-378g	cg14981637; cg20059151; cg04314247; cg17801055; cg09017894; cg21271961; cg11490941; cg22424108	-1340; -524; -338; -22; -3; 7; 184; 256	chr1; chr1; chr1; chr1; chr1; chr1; chr1; chr1	94821571; 94820755; 94820569; 94820253; 94820234; 94820224; 94820047; 94819975	S_Shore; Island; Island; Island; Island; Island; Island; N_Shore
hsa-miR-378j	cg02992647; cg27457105; cg13294856; cg26863324; cg08410301; cg07583394; cg05013942; cg27180268	-978; -106; -84; 25; 31; 41; 132; 252	chr17; chr17; chr17; chr17; chr17; chr17; chr17; chr17	37644417; 37643545; 37643523; 37643414; 37643408; 37643398; 37643307; 37643187	S_Shore; S_Shore; S_Shore; Island; Island; Island; Island; N_Shore
[truncated: 1,286 more rows]

## Sheet: Supplementary Data 3
Supplementary Data 3: Statistics of the 351 miRNAs identified as correlated for their copy number and expression. The T-statistic, correlation coefficients, p-value, FDR, FisherZ-coefficients are listed.
[truncated: 352 more rows]

## Sheet: Supplementary Data 4
Supplementary Data 4: Statistics of the 541 miRNAs identified as correlated for their promoter methylation and expression. The T- statistic, correlation coefficients, p-value, FDR, FisherZ-coefficients are listed.
[truncated: 542 more rows]

[truncated: 5 more sheets: Supplementary Data 5, Supplementary Data 6, Supplementary Data 7, Supplementary Data 8, Supplementary Data 9]
